# Supplementary material for: ﻿Molecular phylogeny and morphology reveal two novel entomopathogenic species of Hypocreales (Polycephalomycetaceae and Cordycipitaceae), from China
Source: MycoKeys. 2026 Jan 16;127:109–33. doi: 10.3897/mycokeys.127.176090 (PMC12831114; doi:10.3897/mycokeys.127.176090)
Supplement: XML Treatment for Pleurocordyceps longiphialis [file mycokeys.127.176090-treatment1.xml]

<!DOCTYPE tp:taxon-treatment
  PUBLIC "-//TaxonX//DTD Taxonomic Treatment Publishing DTD v0 20100105//EN" "tax-treatment-NSO.dtd">
<tp:taxon-treatment xmlns:tp="http://www.plazi.org/taxpub"><tp:treatment-meta><kwd-group><label>Taxon classification</label><kwd>
                <named-content content-type="kingdom">Fungi</named-content>
              </kwd><kwd>
                <named-content content-type="order">Hypocreales</named-content>
              </kwd><kwd>
                <named-content content-type="family">Ophiocordycipitaceae</named-content>
              </kwd></kwd-group><mixed-citation publication-type="journal"><person-group><name><surname>Dong</surname><given-names>Quan-Ying</given-names></name><name><surname>Zeng</surname><given-names>Nian-Kai</given-names></name><name><surname>Zhou</surname><given-names>Jin-Na</given-names></name><name><surname>Gao</surname><given-names>Shun-Yu</given-names></name><name><surname>Xu</surname><given-names>Cheng-Dong</given-names></name><name><surname>Wang</surname><given-names>Zhen-Ji</given-names></name></person-group><article-title>﻿Molecular phylogeny and morphology reveal two novel entomopathogenic species of <tp:taxon-name><tp:taxon-name-part taxon-name-part-type="order">Hypocreales</tp:taxon-name-part></tp:taxon-name> (<tp:taxon-name><tp:taxon-name-part taxon-name-part-type="family">Polycephalomycetaceae</tp:taxon-name-part></tp:taxon-name> and <tp:taxon-name><tp:taxon-name-part taxon-name-part-type="family">Cordycipitaceae</tp:taxon-name-part></tp:taxon-name>), from China</article-title><source>MycoKeys</source><day>16</day><month>01</month><year>2026</year><volume>127</volume><fpage>109</fpage><lpage>133</lpage><pub-id pub-id-type="doi">10.3897/mycokeys.127.176090</pub-id></mixed-citation></tp:treatment-meta><tp:nomenclature><label>﻿</label><tp:taxon-name><object-id xmlns:xlink="http://www.w3.org/1999/xlink" content-type="arpha" xlink:type="simple">0F58F123-6EF7-5709-8EF6-982EDFD2034D</object-id>
              <tp:taxon-name-part taxon-name-part-type="genus" reg="Pleurocordyceps">Pleurocordyceps</tp:taxon-name-part>
              <tp:taxon-name-part taxon-name-part-type="species" reg="longiphialis">longiphialis</tp:taxon-name-part>
              <object-id xmlns:xlink="http://www.w3.org/1999/xlink" content-type="mycobank" xlink:type="simple">860988</object-id>
            </tp:taxon-name><tp:taxon-authority>Q.Y. Dong &amp; C.D. Xu</tp:taxon-authority><tp:taxon-status xmlns:xlink="http://www.w3.org/1999/xlink" xlink:type="simple">sp. nov.</tp:taxon-status><xref ref-type="fig" rid="F2">Fig. 2</xref></tp:nomenclature><tp:treatment-sec sec-type="etymology" id="SECID0EYTGK"><title>Etymology.</title><p>The specific epithet <italic>longiphialis</italic> refers to the characteristically elongated phialides, which distinguish this species from its closely related congeners.</p></tp:treatment-sec><tp:treatment-sec sec-type="Holotype" id="SECID0EIUGK"><title>Holotype.</title><p>China, • Guizhou Province, Qiandongnan Miao and Dong Autonomous Prefecture, Shibing County, Chengguan Town, on the larva of <tp:taxon-name><tp:taxon-name-part taxon-name-part-type="superfamily">Scarabaeoidea</tp:taxon-name-part></tp:taxon-name>, 25 March 2025, Quanying Dong (holotype <abbrev xmlns:xlink="http://www.w3.org/1999/xlink" content-type="institution" xlink:title="College of Agronomy Herbarium" id="ABBRID0ETUGK" xlink:type="simple">CXAC</abbrev> 0017; ex-holotype living culture, <abbrev xmlns:xlink="http://www.w3.org/1999/xlink" content-type="institution" xlink:title="Chuxiong Fungal Culture Collection" id="ABBRID0EYUGK" xlink:type="simple">CXCC</abbrev> 0017).</p></tp:treatment-sec><tp:treatment-sec sec-type="Stromata morph" id="SECID0E4UGK"><title>Stromata morph.</title><p>Host a Scarabaeoid larva, 47–32.5 × 3–5 mm, swollen, cylindrical, black. <bold><italic>Stromata</italic></bold> arise from the head and thoracic region of the host, solitary or paired, simple or branched, clavate, yellow to brown, 47–142.5 × 1.5–3.5 mm. In some specimens, the stromatal apex expands into a fist to globose-shaped head, occasionally fissuring into two or three lobes; in others, it divides into two segments, one longer and thicker, the other shorter and narrower. Certain stromata bear a black stipe, 6.5–17 mm long. Sterile.</p></tp:treatment-sec><tp:treatment-sec sec-type="description" id="SECID0EGVGK"><title>Culture characters.</title><p>Colony on <abbrev xmlns:xlink="http://www.w3.org/1999/xlink" xlink:title="potato dextrose agar" id="ABBRID0EMVGK" xlink:type="simple">PDA</abbrev> attaining a diameter of 42–44 mm after one month at 25 °C. Colony cottony, fluffy, with high mycelial density, central pale brownish-white umbonate, surrounded by successive concentric rings: an inner dark brown band, a broader light to dark brown zone, a distinct yellow ring, and an off-white periphery with a yellowish tint; reverse dark brown center and creamy-white margin. <bold><italic>Hyphae</italic></bold> smooth walled, branched, septate, hyaline, 1–2.5 µm wide. <bold><italic>Synnemata</italic></bold> emerging after two months, clavate or with a mucronate apex, solitary, unbranched, and 2–5 mm long, 0.5–2.5 mm wide, yellowish to yellow, emerging on the middle part of the synnemata or on the top, with conidial masses on the surface (Fig. <xref ref-type="fig" rid="F2">2E</xref>). Terminal portion of a synnemata covered by a viscous mass. Cultures readily produced phialides and conidia on potato dextrose agar after 14 days at 25 °C. <bold><italic>Conidiophores</italic></bold> are cylindrical, hyaline, smooth-walled, simple to verticilate form 1–3. <bold><italic>Phialides</italic></bold> have two types, α-phialides solitary, cylindrical or lanceolate, tapering gradually from base to apex, 9.5–101 × 2–3.5 µm, 2–3.5 µm wide (base), 1–2 µm wide (apex). β-phialides terminal on solitary on hyphae; lageniform or subulate, tapering abruptly from the base to the apex, 7.5–15.5 × 1–2.5 µm, 1–2.5 µm wide (base), 0.5–1.5 µm wide (apex). α-conidia one-celled, hyaline, smooth, subglobose, ovoid to ellipsoidal, 2–3 × 2–3 µm. β-conidia one-celled, hyaline, smooth, fusiform, oblong-elliptical to ellipsoidal, 4.5–8.5 × 1.5–3.5 µm, solitary or aggregated in long chains.</p></tp:treatment-sec><tp:treatment-sec sec-type="host" id="SECID0EFWGK"><title>Host.</title><p><tp:taxon-name><tp:taxon-name-part taxon-name-part-type="superfamily">Scarabaeoidea</tp:taxon-name-part></tp:taxon-name> larva</p></tp:treatment-sec><tp:treatment-sec sec-type="distribution" id="SECID0EQWGK"><title>Known distribution.</title><p>Guizhou Province, China.</p></tp:treatment-sec><tp:treatment-sec sec-type="material" id="SECID0EVWGK"><title>Additional specimens examined.</title><p>China, • Guizhou Province, Qiandongnan Miao and Dong Autonomous Prefecture, Shibing County, Chengguan Town, on the larva of <tp:taxon-name><tp:taxon-name-part taxon-name-part-type="superfamily">Scarabaeoidea</tp:taxon-name-part></tp:taxon-name>, 25 March 2025, Quanying Dong (paratype <abbrev xmlns:xlink="http://www.w3.org/1999/xlink" content-type="institution" xlink:title="College of Agronomy Herbarium" id="ABBRID0EAXGK" xlink:type="simple">CXAC</abbrev> 0018; ex-paratype living culture, <abbrev xmlns:xlink="http://www.w3.org/1999/xlink" content-type="institution" xlink:title="Chuxiong Fungal Culture Collection" id="ABBRID0EFXGK" xlink:type="simple">CXCC</abbrev> 0018). China, • Guizhou Province, Qiandongnan Miao and Dong Autonomous Prefecture, Shibing County, Baiduo Township, isolated from the larva of <tp:taxon-name><tp:taxon-name-part taxon-name-part-type="superfamily">Scarabaeoidea</tp:taxon-name-part></tp:taxon-name>, 1 April 2025, Quanying Dong (paratype <abbrev xmlns:xlink="http://www.w3.org/1999/xlink" content-type="institution" xlink:title="College of Agronomy Herbarium" id="ABBRID0EPXGK" xlink:type="simple">CXAC</abbrev> 0019, <abbrev xmlns:xlink="http://www.w3.org/1999/xlink" content-type="institution" xlink:title="College of Agronomy Herbarium" id="ABBRID0EUXGK" xlink:type="simple">CXAC</abbrev> 0020; ex-paratype living culture, <abbrev xmlns:xlink="http://www.w3.org/1999/xlink" content-type="institution" xlink:title="Chuxiong Fungal Culture Collection" id="ABBRID0EZXGK" xlink:type="simple">CXCC</abbrev> 0019, <abbrev xmlns:xlink="http://www.w3.org/1999/xlink" content-type="institution" xlink:title="Chuxiong Fungal Culture Collection" id="ABBRID0E5XGK" xlink:type="simple">CXCC</abbrev> 0020).</p></tp:treatment-sec><tp:treatment-sec sec-type="comments" id="SECID0EDYGK"><title>Commentary.</title><p>The diagnostic morphology of <italic><tp:taxon-name><tp:taxon-name-part taxon-name-part-type="genus" reg="Pleurocordyceps">Pleurocordyceps</tp:taxon-name-part> <tp:taxon-name-part taxon-name-part-type="species" reg="longiphialis">longiphialis</tp:taxon-name-part></tp:taxon-name></italic> conforms to the generic concept of <italic><tp:taxon-name><tp:taxon-name-part taxon-name-part-type="genus" reg="Pleurocordyceps">Pleurocordyceps</tp:taxon-name-part></tp:taxon-name></italic>. The species produces dimorphic, often verticillately branched phialides, comprising two types: α-phialides, verticillate with a cylindrical to subulate base tapering into a long neck, and β-phialides, solitary, narrow, lageniform to subulate, and tapering abruptly. Conidia are also dimorphic: α-conidia are globose to subglobose or ellipsoidal, while β-conidia are fusiform and occur solitary or in chains. The species can be distinguished by the following combination of morphological characteristics: α-phialides cylindrical to lanceolate, 9.5–101 × 2–3.5 μm; β-phialides lageniform to subulate, 7.5–15.5 × 1–2.5 μm; α-conidia subglobose, ovoid to ellipsoidal, 2–3 × 2–3 μm; and β-conidia fusiform, oblong-elliptical to ellipsoidal, 4.5–8.5 × 1.5–3.5 μm, occurring solitary or aggregated in long chains. Furthermore, this species was isolated from a <tp:taxon-name><tp:taxon-name-part taxon-name-part-type="superfamily">Scarabaeoidea</tp:taxon-name-part></tp:taxon-name> larva.</p><p>Phylogenetically, <italic><tp:taxon-name><tp:taxon-name-part taxon-name-part-type="genus" reg="Pleurocordyceps">Pleurocordyceps</tp:taxon-name-part> <tp:taxon-name-part taxon-name-part-type="species" reg="longiphialis">longiphialis</tp:taxon-name-part></tp:taxon-name></italic> is strongly supported (BS = 100%, PP = 1) and clusters with <italic><tp:taxon-name><tp:taxon-name-part taxon-name-part-type="genus" reg="Pleurocordyceps">P.</tp:taxon-name-part> <tp:taxon-name-part taxon-name-part-type="species" reg="litangensis">litangensis</tp:taxon-name-part></tp:taxon-name></italic> (strains YFCC 06109293 and YFCC 06109295) and an undescribed <italic><tp:taxon-name><tp:taxon-name-part taxon-name-part-type="genus" reg="Pleurocordyceps">Pleurocordyceps</tp:taxon-name-part></tp:taxon-name></italic> sp. (strains NBRC 109987, 109988, 109990, and 110224). However, it forms a distinct clade separate from these taxa (Fig. <xref ref-type="fig" rid="F1">1</xref>). Morphologically, <italic><tp:taxon-name><tp:taxon-name-part taxon-name-part-type="genus" reg="Pleurocordyceps">P.</tp:taxon-name-part> <tp:taxon-name-part taxon-name-part-type="species" reg="longiphialis">longiphialis</tp:taxon-name-part></tp:taxon-name></italic> differs from related species in several aspects. <italic><tp:taxon-name><tp:taxon-name-part taxon-name-part-type="genus" reg="Pleurocordyceps">P.</tp:taxon-name-part> <tp:taxon-name-part taxon-name-part-type="species" reg="litangensis">litangensis</tp:taxon-name-part></tp:taxon-name></italic>, described from Litang County, Sichuan Province, China, possesses aculeate and relatively shorter α-phialides (11.2–12.8 μm vs. 9.5–101 μm in <italic><tp:taxon-name><tp:taxon-name-part taxon-name-part-type="genus" reg="Pleurocordyceps">P.</tp:taxon-name-part> <tp:taxon-name-part taxon-name-part-type="species" reg="longiphialis">longiphialis</tp:taxon-name-part></tp:taxon-name></italic>), longer β-phialides (9.9–27.8 μm vs. 7.5–15.5 μm), larger α-conidia (3.2–6.1 × 1.8–3.9 μm vs. 2–3 × 2–3 μm), and smaller β-conidia (3.5–6.1 × 1.4–2.5 μm vs. 4.5–8.5 × 1.5–3.5 μm). Ecologically, <italic><tp:taxon-name><tp:taxon-name-part taxon-name-part-type="genus" reg="Pleurocordyceps">P.</tp:taxon-name-part> <tp:taxon-name-part taxon-name-part-type="species" reg="litangensis">litangensis</tp:taxon-name-part></tp:taxon-name></italic> is reported from the host <italic><tp:taxon-name><tp:taxon-name-part taxon-name-part-type="genus" reg="Ophiocordyceps">Ophiocordyceps</tp:taxon-name-part> <tp:taxon-name-part taxon-name-part-type="species" reg="sinensis">sinensis</tp:taxon-name-part></tp:taxon-name></italic> (<tp:taxon-name><tp:taxon-name-part taxon-name-part-type="family">Ophiocordycipitaceae</tp:taxon-name-part></tp:taxon-name>), whereas <italic><tp:taxon-name><tp:taxon-name-part taxon-name-part-type="genus" reg="Pleurocordyceps">P.</tp:taxon-name-part> <tp:taxon-name-part taxon-name-part-type="species" reg="longiphialis">longiphialis</tp:taxon-name-part></tp:taxon-name></italic> is associated with a <tp:taxon-name><tp:taxon-name-part taxon-name-part-type="superfamily">Scarabaeoidea</tp:taxon-name-part></tp:taxon-name> larva (<xref ref-type="bibr" rid="B30">Liu et al. 2024b</xref>).</p><p>Table <xref ref-type="table" rid="T4">4</xref> lists all hosts, substrates, and geographical locations of <italic><tp:taxon-name><tp:taxon-name-part taxon-name-part-type="genus" reg="Samsoniella">Samsoniella</tp:taxon-name-part></tp:taxon-name></italic>.</p><table-wrap id="T4" position="float" orientation="portrait"><label>Table 4.</label><caption><p>Hosts, substrates, and geographic distribution of <italic><tp:taxon-name><tp:taxon-name-part taxon-name-part-type="genus" reg="Samsoniella">Samsoniella</tp:taxon-name-part></tp:taxon-name></italic>.</p></caption><table id="TID0EXDDM" rules="all"><tbody><tr><th rowspan="1" colspan="1">Species</th><th rowspan="1" colspan="1">Host/Substrate</th><th rowspan="1" colspan="1">Countries found</th><th rowspan="1" colspan="1">References</th></tr><tr><td rowspan="1" colspan="1">
                      <bold>
                        <italic>
                          <tp:taxon-name><tp:taxon-name-part taxon-name-part-type="genus" reg="Samsoniella">S.</tp:taxon-name-part> <tp:taxon-name-part taxon-name-part-type="species" reg="aggestitenuipes">aggestitenuipes</tp:taxon-name-part></tp:taxon-name>
                        </italic>
                      </bold>
                    </td><td rowspan="1" colspan="1">
                      <bold><tp:taxon-name><tp:taxon-name-part taxon-name-part-type="order">Lepidoptera</tp:taxon-name-part></tp:taxon-name> pupa</bold>
                    </td><td rowspan="1" colspan="1">
                      <bold>China</bold>
                    </td><td rowspan="1" colspan="1">
                      <bold>This study</bold>
                    </td></tr><tr><td rowspan="1" colspan="1">
                      <italic>
                        <tp:taxon-name><tp:taxon-name-part taxon-name-part-type="genus" reg="Samsoniella">S.</tp:taxon-name-part> <tp:taxon-name-part taxon-name-part-type="species" reg="alboaurantia">alboaurantia</tp:taxon-name-part></tp:taxon-name>
                      </italic>
                    </td><td rowspan="1" colspan="1">Soil, <tp:taxon-name><tp:taxon-name-part taxon-name-part-type="order">Lepidoptera</tp:taxon-name-part></tp:taxon-name> pupa</td><td rowspan="1" colspan="1">England</td><td rowspan="1" colspan="1">
                      <xref ref-type="bibr" rid="B45">Smith 1957</xref>
                    </td></tr><tr><td rowspan="1" colspan="1">
                      <italic>
                        <tp:taxon-name><tp:taxon-name-part taxon-name-part-type="genus" reg="Samsoniella">S.</tp:taxon-name-part> <tp:taxon-name-part taxon-name-part-type="species" reg="alpina">alpina</tp:taxon-name-part></tp:taxon-name>
                      </italic>
                    </td><td rowspan="1" colspan="1"><italic><tp:taxon-name><tp:taxon-name-part taxon-name-part-type="genus" reg="Hepialus">Hepialus</tp:taxon-name-part> <tp:taxon-name-part taxon-name-part-type="species" reg="baimaensis">baimaensis</tp:taxon-name-part></tp:taxon-name></italic> larvae</td><td rowspan="1" colspan="1">China</td><td rowspan="1" colspan="1">
                      <xref ref-type="bibr" rid="B57">Wang et al. 2020</xref>
                    </td></tr><tr><td rowspan="1" colspan="1">
                      <italic>
                        <tp:taxon-name><tp:taxon-name-part taxon-name-part-type="genus" reg="Samsoniella">S.</tp:taxon-name-part> <tp:taxon-name-part taxon-name-part-type="species" reg="anhuiensis">anhuiensis</tp:taxon-name-part></tp:taxon-name>
                      </italic>
                    </td><td rowspan="1" colspan="1">Spider</td><td rowspan="1" colspan="1">China</td><td rowspan="1" colspan="1">
                      <xref ref-type="bibr" rid="B61">Wang et al. 2024a</xref>
                    </td></tr><tr><td rowspan="1" colspan="1">
                      <italic>
                        <tp:taxon-name><tp:taxon-name-part taxon-name-part-type="genus" reg="Samsoniella">S.</tp:taxon-name-part> <tp:taxon-name-part taxon-name-part-type="species" reg="antleroides">antleroides</tp:taxon-name-part></tp:taxon-name>
                      </italic>
                    </td><td rowspan="1" colspan="1"><tp:taxon-name><tp:taxon-name-part taxon-name-part-type="family">Noctuidae</tp:taxon-name-part></tp:taxon-name> larvae</td><td rowspan="1" colspan="1">China</td><td rowspan="1" colspan="1">
                      <xref ref-type="bibr" rid="B57">Wang et al. 2020</xref>
                    </td></tr><tr><td rowspan="1" colspan="1">
                      <italic>
                        <tp:taxon-name><tp:taxon-name-part taxon-name-part-type="genus" reg="Samsoniella">S.</tp:taxon-name-part> <tp:taxon-name-part taxon-name-part-type="species" reg="aranea">aranea</tp:taxon-name-part></tp:taxon-name>
                      </italic>
                    </td><td rowspan="1" colspan="1">Spider</td><td rowspan="1" colspan="1">China</td><td rowspan="1" colspan="1">
                      <xref ref-type="bibr" rid="B61">Wang et al. 2024a</xref>
                    </td></tr><tr><td rowspan="1" colspan="1">
                      <italic>
                        <tp:taxon-name><tp:taxon-name-part taxon-name-part-type="genus" reg="Samsoniella">S.</tp:taxon-name-part> <tp:taxon-name-part taxon-name-part-type="species" reg="araneicola">araneicola</tp:taxon-name-part></tp:taxon-name>
                      </italic>
                    </td><td rowspan="1" colspan="1">Spider</td><td rowspan="1" colspan="1">China</td><td rowspan="1" colspan="1">
                      <xref ref-type="bibr" rid="B11">Chen et al. 2025</xref>
                    </td></tr><tr><td rowspan="1" colspan="1">
                      <italic>
                        <tp:taxon-name><tp:taxon-name-part taxon-name-part-type="genus" reg="Samsoniella">S.</tp:taxon-name-part> <tp:taxon-name-part taxon-name-part-type="species" reg="asiatica">asiatica</tp:taxon-name-part></tp:taxon-name>
                      </italic>
                    </td><td rowspan="1" colspan="1"><tp:taxon-name><tp:taxon-name-part taxon-name-part-type="order">Lepidoptera</tp:taxon-name-part></tp:taxon-name> pupa</td><td rowspan="1" colspan="1">China, Laos, Vietnam</td><td rowspan="1" colspan="1">
                      <xref ref-type="bibr" rid="B60">Wang et al. 2023</xref>
                    </td></tr><tr><td rowspan="1" colspan="1">
                      <italic>
                        <tp:taxon-name><tp:taxon-name-part taxon-name-part-type="genus" reg="Samsoniella">S.</tp:taxon-name-part> <tp:taxon-name-part taxon-name-part-type="species" reg="aurantia">aurantia</tp:taxon-name-part></tp:taxon-name>
                      </italic>
                    </td><td rowspan="1" colspan="1"><tp:taxon-name><tp:taxon-name-part taxon-name-part-type="order">Lepidoptera</tp:taxon-name-part></tp:taxon-name> larvae</td><td rowspan="1" colspan="1">China, Thailand, Vietnam</td><td rowspan="1" colspan="1"><xref ref-type="bibr" rid="B32">Mongkolsamrit et al. 2018</xref>; <xref ref-type="bibr" rid="B60">Wang et al. 2023</xref></td></tr><tr><td rowspan="1" colspan="1">
                      <italic>
                        <tp:taxon-name><tp:taxon-name-part taxon-name-part-type="genus" reg="Samsoniella">S.</tp:taxon-name-part> <tp:taxon-name-part taxon-name-part-type="species" reg="cardinalis">cardinalis</tp:taxon-name-part></tp:taxon-name>
                      </italic>
                    </td><td rowspan="1" colspan="1"><tp:taxon-name><tp:taxon-name-part taxon-name-part-type="family">Limacodidae</tp:taxon-name-part></tp:taxon-name> pupae</td><td rowspan="1" colspan="1">China</td><td rowspan="1" colspan="1">
                      <xref ref-type="bibr" rid="B57">Wang et al. 2020</xref>
                    </td></tr><tr><td rowspan="1" colspan="1">
                      <italic>
                        <tp:taxon-name><tp:taxon-name-part taxon-name-part-type="genus" reg="Samsoniella">S.</tp:taxon-name-part> <tp:taxon-name-part taxon-name-part-type="species" reg="coccinellidicola">coccinellidicola</tp:taxon-name-part></tp:taxon-name>
                      </italic>
                    </td><td rowspan="1" colspan="1"><tp:taxon-name><tp:taxon-name-part taxon-name-part-type="family">Coccinellidae</tp:taxon-name-part></tp:taxon-name> (<tp:taxon-name><tp:taxon-name-part taxon-name-part-type="order">Coleoptera</tp:taxon-name-part></tp:taxon-name>)</td><td rowspan="1" colspan="1">China</td><td rowspan="1" colspan="1">
                      <xref ref-type="bibr" rid="B59">Wang et al. 2022</xref>
                    </td></tr><tr><td rowspan="1" colspan="1">
                      <italic>
                        <tp:taxon-name><tp:taxon-name-part taxon-name-part-type="genus" reg="Samsoniella">S.</tp:taxon-name-part> <tp:taxon-name-part taxon-name-part-type="species" reg="coleopterorum">coleopterorum</tp:taxon-name-part></tp:taxon-name>
                      </italic>
                    </td><td rowspan="1" colspan="1">Snout beetle (<tp:taxon-name><tp:taxon-name-part taxon-name-part-type="order">Coleoptera</tp:taxon-name-part></tp:taxon-name>)</td><td rowspan="1" colspan="1">China</td><td rowspan="1" colspan="1">
                      <xref ref-type="bibr" rid="B7">Chen et al. 2020</xref>
                    </td></tr><tr><td rowspan="1" colspan="1">
                      <italic>
                        <tp:taxon-name><tp:taxon-name-part taxon-name-part-type="genus" reg="Samsoniella">S.</tp:taxon-name-part> <tp:taxon-name-part taxon-name-part-type="species" reg="cristata">cristata</tp:taxon-name-part></tp:taxon-name>
                      </italic>
                    </td><td rowspan="1" colspan="1">Saturniida pupae (<tp:taxon-name><tp:taxon-name-part taxon-name-part-type="order">Lepidoptera</tp:taxon-name-part></tp:taxon-name>)</td><td rowspan="1" colspan="1">China</td><td rowspan="1" colspan="1">
                      <xref ref-type="bibr" rid="B57">Wang et al. 2020</xref>
                    </td></tr><tr><td rowspan="1" colspan="1">
                      <italic>
                        <tp:taxon-name><tp:taxon-name-part taxon-name-part-type="genus" reg="Samsoniella">S.</tp:taxon-name-part> <tp:taxon-name-part taxon-name-part-type="species" reg="doupengshanensis">doupengshanensis</tp:taxon-name-part></tp:taxon-name>
                      </italic>
                    </td><td rowspan="1" colspan="1"><tp:taxon-name><tp:taxon-name-part taxon-name-part-type="order">Lepidoptera</tp:taxon-name-part></tp:taxon-name> pupa</td><td rowspan="1" colspan="1">China</td><td rowspan="1" colspan="1">
                      <xref ref-type="bibr" rid="B71">Zeng et al. 2025</xref>
                    </td></tr><tr><td rowspan="1" colspan="1">
                      <italic>
                        <tp:taxon-name><tp:taxon-name-part taxon-name-part-type="genus" reg="Samsoniella">S.</tp:taxon-name-part> <tp:taxon-name-part taxon-name-part-type="species" reg="duyunensis">duyunensis</tp:taxon-name-part></tp:taxon-name>
                      </italic>
                    </td><td rowspan="1" colspan="1"><tp:taxon-name><tp:taxon-name-part taxon-name-part-type="family">Formicidae</tp:taxon-name-part></tp:taxon-name>, <tp:taxon-name><tp:taxon-name-part taxon-name-part-type="order">Lepidoptera</tp:taxon-name-part></tp:taxon-name> pupa</td><td rowspan="1" colspan="1">China</td><td rowspan="1" colspan="1">
                      <xref ref-type="bibr" rid="B10">Chen et al. 2023</xref>
                    </td></tr><tr><td rowspan="1" colspan="1">
                      <italic>
                        <tp:taxon-name><tp:taxon-name-part taxon-name-part-type="genus" reg="Samsoniella">S.</tp:taxon-name-part> <tp:taxon-name-part taxon-name-part-type="species" reg="erucae">erucae</tp:taxon-name-part></tp:taxon-name>
                      </italic>
                    </td><td rowspan="1" colspan="1"><tp:taxon-name><tp:taxon-name-part taxon-name-part-type="order">Lepidoptera</tp:taxon-name-part></tp:taxon-name> (Caterpillar)</td><td rowspan="1" colspan="1">China</td><td rowspan="1" colspan="1">
                      <xref ref-type="bibr" rid="B9">Chen et al. 2022</xref>
                    </td></tr><tr><td rowspan="1" colspan="1">
                      <italic>
                        <tp:taxon-name><tp:taxon-name-part taxon-name-part-type="genus" reg="Samsoniella">S.</tp:taxon-name-part> <tp:taxon-name-part taxon-name-part-type="species" reg="fanjingensis">fanjingensis</tp:taxon-name-part></tp:taxon-name>
                      </italic>
                    </td><td rowspan="1" colspan="1"><tp:taxon-name><tp:taxon-name-part taxon-name-part-type="order">Lepidoptera</tp:taxon-name-part></tp:taxon-name> pupa</td><td rowspan="1" colspan="1">China</td><td rowspan="1" colspan="1">
                      <xref ref-type="bibr" rid="B11">Chen et al. 2025</xref>
                    </td></tr><tr><td rowspan="1" colspan="1">
                      <italic>
                        <tp:taxon-name><tp:taxon-name-part taxon-name-part-type="genus" reg="Samsoniella">S.</tp:taxon-name-part> <tp:taxon-name-part taxon-name-part-type="species" reg="farinospora">farinospora</tp:taxon-name-part></tp:taxon-name>
                      </italic>
                    </td><td rowspan="1" colspan="1">Spider, <tp:taxon-name><tp:taxon-name-part taxon-name-part-type="order">Lepidoptera</tp:taxon-name-part></tp:taxon-name>: <tp:taxon-name><tp:taxon-name-part taxon-name-part-type="genus" reg="Hepialus">Hepialus</tp:taxon-name-part></tp:taxon-name></td><td rowspan="1" colspan="1">Vietnam</td><td rowspan="1" colspan="1">
                      <xref ref-type="bibr" rid="B59">Wang et al. 2022</xref>
                    </td></tr><tr><td rowspan="1" colspan="1">
                      <italic>
                        <tp:taxon-name><tp:taxon-name-part taxon-name-part-type="genus" reg="Samsoniella">S.</tp:taxon-name-part> <tp:taxon-name-part taxon-name-part-type="species" reg="formicae">formicae</tp:taxon-name-part></tp:taxon-name>
                      </italic>
                    </td><td rowspan="1" colspan="1">Ant (<tp:taxon-name><tp:taxon-name-part taxon-name-part-type="family">Formicidae</tp:taxon-name-part></tp:taxon-name>)</td><td rowspan="1" colspan="1">China</td><td rowspan="1" colspan="1">
                      <xref ref-type="bibr" rid="B9">Chen et al. 2022</xref>
                    </td></tr><tr><td rowspan="1" colspan="1">
                      <italic>
                        <tp:taxon-name><tp:taxon-name-part taxon-name-part-type="genus" reg="Samsoniella">S.</tp:taxon-name-part> <tp:taxon-name-part taxon-name-part-type="species" reg="fusiformispora">fusiformispora</tp:taxon-name-part></tp:taxon-name>
                      </italic>
                    </td><td rowspan="1" colspan="1">Spider</td><td rowspan="1" colspan="1">China</td><td rowspan="1" colspan="1">
                      <xref ref-type="bibr" rid="B61">Wang et al. 2024a</xref>
                    </td></tr><tr><td rowspan="1" colspan="1">
                      <italic>
                        <tp:taxon-name><tp:taxon-name-part taxon-name-part-type="genus" reg="Samsoniella">S.</tp:taxon-name-part> <tp:taxon-name-part taxon-name-part-type="species" reg="guiyangensis">guiyangensis</tp:taxon-name-part></tp:taxon-name>
                      </italic>
                    </td><td rowspan="1" colspan="1"><tp:taxon-name><tp:taxon-name-part taxon-name-part-type="order">Lepidoptera</tp:taxon-name-part></tp:taxon-name> pupa</td><td rowspan="1" colspan="1">China</td><td rowspan="1" colspan="1">
                      <xref ref-type="bibr" rid="B11">Chen et al. 2025</xref>
                    </td></tr><tr><td rowspan="1" colspan="1">
                      <italic>
                        <tp:taxon-name><tp:taxon-name-part taxon-name-part-type="genus" reg="Samsoniella">S.</tp:taxon-name-part> <tp:taxon-name-part taxon-name-part-type="species" reg="guizhouensis">guizhouensis</tp:taxon-name-part></tp:taxon-name>
                      </italic>
                    </td><td rowspan="1" colspan="1"><tp:taxon-name><tp:taxon-name-part taxon-name-part-type="order">Lepidoptera</tp:taxon-name-part></tp:taxon-name> pupa</td><td rowspan="1" colspan="1">China</td><td rowspan="1" colspan="1">
                      <xref ref-type="bibr" rid="B9">Chen et al. 2022</xref>
                    </td></tr><tr><td rowspan="1" colspan="1">
                      <italic>
                        <tp:taxon-name><tp:taxon-name-part taxon-name-part-type="genus" reg="Samsoniella">S.</tp:taxon-name-part> <tp:taxon-name-part taxon-name-part-type="species" reg="haniana">haniana</tp:taxon-name-part></tp:taxon-name>
                      </italic>
                    </td><td rowspan="1" colspan="1"><tp:taxon-name><tp:taxon-name-part taxon-name-part-type="order">Lepidoptera</tp:taxon-name-part></tp:taxon-name> pupa</td><td rowspan="1" colspan="1">China</td><td rowspan="1" colspan="1">
                      <xref ref-type="bibr" rid="B59">Wang et al. 2022</xref>
                    </td></tr><tr><td rowspan="1" colspan="1">
                      <italic>
                        <tp:taxon-name><tp:taxon-name-part taxon-name-part-type="genus" reg="Samsoniella">S.</tp:taxon-name-part> <tp:taxon-name-part taxon-name-part-type="species" reg="hepiali">hepiali</tp:taxon-name-part></tp:taxon-name>
                      </italic>
                    </td><td rowspan="1" colspan="1"><tp:taxon-name><tp:taxon-name-part taxon-name-part-type="order">Lepidoptera</tp:taxon-name-part></tp:taxon-name> pupa, larvae</td><td rowspan="1" colspan="1">China, Vietnam, Argentina</td><td rowspan="1" colspan="1">
                      <xref ref-type="bibr" rid="B60">Wang et al. 2023</xref>
                    </td></tr><tr><td rowspan="1" colspan="1">
                      <italic>
                        <tp:taxon-name><tp:taxon-name-part taxon-name-part-type="genus" reg="Samsoniella">S.</tp:taxon-name-part> <tp:taxon-name-part taxon-name-part-type="species" reg="houerensis">houerensis</tp:taxon-name-part></tp:taxon-name>
                      </italic>
                    </td><td rowspan="1" colspan="1"><tp:taxon-name><tp:taxon-name-part taxon-name-part-type="order">Lepidoptera</tp:taxon-name-part></tp:taxon-name> pupa</td><td rowspan="1" colspan="1">China</td><td rowspan="1" colspan="1">
                      <xref ref-type="bibr" rid="B11">Chen et al. 2025</xref>
                    </td></tr><tr><td rowspan="1" colspan="1">
                      <italic>
                        <tp:taxon-name><tp:taxon-name-part taxon-name-part-type="genus" reg="Samsoniella">S.</tp:taxon-name-part> <tp:taxon-name-part taxon-name-part-type="species" reg="hymenopterorum">hymenopterorum</tp:taxon-name-part></tp:taxon-name>
                      </italic>
                    </td><td rowspan="1" colspan="1">
                      <tp:taxon-name>
                        <tp:taxon-name-part taxon-name-part-type="family">Vespidae</tp:taxon-name-part>
                      </tp:taxon-name>
                    </td><td rowspan="1" colspan="1">China</td><td rowspan="1" colspan="1">
                      <xref ref-type="bibr" rid="B7">Chen et al. 2020</xref>
                    </td></tr><tr><td rowspan="1" colspan="1">
                      <italic>
                        <tp:taxon-name><tp:taxon-name-part taxon-name-part-type="genus" reg="Samsoniella">S.</tp:taxon-name-part> <tp:taxon-name-part taxon-name-part-type="species" reg="inthanonensis">inthanonensis</tp:taxon-name-part></tp:taxon-name>
                      </italic>
                    </td><td rowspan="1" colspan="1">Lepidopterous larvae</td><td rowspan="1" colspan="1">Thailand, China</td><td rowspan="1" colspan="1">
                      <xref ref-type="bibr" rid="B32">Mongkolsamrit et al. 2018</xref>
                    </td></tr><tr><td rowspan="1" colspan="1">
                      <italic>
                        <tp:taxon-name><tp:taxon-name-part taxon-name-part-type="genus" reg="Samsoniella">S.</tp:taxon-name-part> <tp:taxon-name-part taxon-name-part-type="species" reg="jiangkouensis">jiangkouensis</tp:taxon-name-part></tp:taxon-name>
                      </italic>
                    </td><td rowspan="1" colspan="1"><tp:taxon-name><tp:taxon-name-part taxon-name-part-type="order">Lepidoptera</tp:taxon-name-part></tp:taxon-name> pupa</td><td rowspan="1" colspan="1">China</td><td rowspan="1" colspan="1">
                      <xref ref-type="bibr" rid="B11">Chen et al. 2025</xref>
                    </td></tr><tr><td rowspan="1" colspan="1">
                      <italic>
                        <tp:taxon-name><tp:taxon-name-part taxon-name-part-type="genus" reg="Samsoniella">S.</tp:taxon-name-part> <tp:taxon-name-part taxon-name-part-type="species" reg="kaiyangensis">kaiyangensis</tp:taxon-name-part></tp:taxon-name>
                      </italic>
                    </td><td rowspan="1" colspan="1"><tp:taxon-name><tp:taxon-name-part taxon-name-part-type="order">Lepidoptera</tp:taxon-name-part></tp:taxon-name> pupa</td><td rowspan="1" colspan="1">China</td><td rowspan="1" colspan="1">
                      <xref ref-type="bibr" rid="B11">Chen et al. 2025</xref>
                    </td></tr><tr><td rowspan="1" colspan="1">
                      <italic>
                        <tp:taxon-name><tp:taxon-name-part taxon-name-part-type="genus" reg="Samsoniella">S.</tp:taxon-name-part> <tp:taxon-name-part taxon-name-part-type="species" reg="kunmingensis">kunmingensis</tp:taxon-name-part></tp:taxon-name>
                      </italic>
                    </td><td rowspan="1" colspan="1"><tp:taxon-name><tp:taxon-name-part taxon-name-part-type="order">Lepidoptera</tp:taxon-name-part></tp:taxon-name> pupa</td><td rowspan="1" colspan="1">China</td><td rowspan="1" colspan="1">
                      <xref ref-type="bibr" rid="B57">Wang et al. 2020</xref>
                    </td></tr><tr><td rowspan="1" colspan="1">
                      <italic>
                        <tp:taxon-name><tp:taxon-name-part taxon-name-part-type="genus" reg="Samsoniella">S.</tp:taxon-name-part> <tp:taxon-name-part taxon-name-part-type="species" reg="lanmaoa">lanmaoa</tp:taxon-name-part></tp:taxon-name>
                      </italic>
                    </td><td rowspan="1" colspan="1"><tp:taxon-name><tp:taxon-name-part taxon-name-part-type="order">Lepidoptera</tp:taxon-name-part></tp:taxon-name> pupa</td><td rowspan="1" colspan="1">China</td><td rowspan="1" colspan="1">
                      <xref ref-type="bibr" rid="B57">Wang et al. 2020</xref>
                    </td></tr><tr><td rowspan="1" colspan="1">
                      <italic>
                        <tp:taxon-name><tp:taxon-name-part taxon-name-part-type="genus" reg="Samsoniella">S.</tp:taxon-name-part> <tp:taxon-name-part taxon-name-part-type="species" reg="lasiocampidarum">lasiocampidarum</tp:taxon-name-part></tp:taxon-name>
                      </italic>
                    </td><td rowspan="1" colspan="1"><tp:taxon-name><tp:taxon-name-part taxon-name-part-type="family">Lasiocampidae</tp:taxon-name-part></tp:taxon-name> (<tp:taxon-name><tp:taxon-name-part taxon-name-part-type="order">Lepidoptera</tp:taxon-name-part></tp:taxon-name>)</td><td rowspan="1" colspan="1">China</td><td rowspan="1" colspan="1">
                      <xref ref-type="bibr" rid="B12">Chuang et al. 2024</xref>
                    </td></tr><tr><td rowspan="1" colspan="1">
                      <italic>
                        <tp:taxon-name><tp:taxon-name-part taxon-name-part-type="genus" reg="Samsoniella">S.</tp:taxon-name-part> <tp:taxon-name-part taxon-name-part-type="species" reg="lepidopterorum">lepidopterorum</tp:taxon-name-part></tp:taxon-name>
                      </italic>
                    </td><td rowspan="1" colspan="1"><tp:taxon-name><tp:taxon-name-part taxon-name-part-type="order">Lepidoptera</tp:taxon-name-part></tp:taxon-name> pupa</td><td rowspan="1" colspan="1">China</td><td rowspan="1" colspan="1">
                      <xref ref-type="bibr" rid="B7">Chen et al. 2020</xref>
                    </td></tr><tr><td rowspan="1" colspan="1">
                      <italic>
                        <tp:taxon-name><tp:taxon-name-part taxon-name-part-type="genus" reg="Samsoniella">S.</tp:taxon-name-part> <tp:taxon-name-part taxon-name-part-type="species" reg="lurida">lurida</tp:taxon-name-part></tp:taxon-name>
                      </italic>
                    </td><td rowspan="1" colspan="1"><tp:taxon-name><tp:taxon-name-part taxon-name-part-type="order">Lepidoptera</tp:taxon-name-part></tp:taxon-name> cocoon, larva</td><td rowspan="1" colspan="1">China</td><td rowspan="1" colspan="1">
                      <xref ref-type="bibr" rid="B3">Bu et al. 2025</xref>
                    </td></tr><tr><td rowspan="1" colspan="1">
                      <italic>
                        <tp:taxon-name><tp:taxon-name-part taxon-name-part-type="genus" reg="Samsoniella">S.</tp:taxon-name-part> <tp:taxon-name-part taxon-name-part-type="species" reg="miaolingensis">miaolingensis</tp:taxon-name-part></tp:taxon-name>
                      </italic>
                    </td><td rowspan="1" colspan="1"><tp:taxon-name><tp:taxon-name-part taxon-name-part-type="order">Lepidoptera</tp:taxon-name-part></tp:taxon-name> pupa</td><td rowspan="1" colspan="1">China</td><td rowspan="1" colspan="1">
                      <xref ref-type="bibr" rid="B11">Chen et al. 2025</xref>
                    </td></tr><tr><td rowspan="1" colspan="1">
                      <italic>
                        <tp:taxon-name><tp:taxon-name-part taxon-name-part-type="genus" reg="Samsoniella">S.</tp:taxon-name-part> <tp:taxon-name-part taxon-name-part-type="species" reg="neopupicola">neopupicola</tp:taxon-name-part></tp:taxon-name>
                      </italic>
                    </td><td rowspan="1" colspan="1"><tp:taxon-name><tp:taxon-name-part taxon-name-part-type="order">Lepidoptera</tp:taxon-name-part></tp:taxon-name> pupa</td><td rowspan="1" colspan="1">China</td><td rowspan="1" colspan="1">
                      <xref ref-type="bibr" rid="B9">Chen et al. 2022</xref>
                    </td></tr><tr><td rowspan="1" colspan="1">
                      <italic>
                        <tp:taxon-name><tp:taxon-name-part taxon-name-part-type="genus" reg="Samsoniella">S.</tp:taxon-name-part> <tp:taxon-name-part taxon-name-part-type="species" reg="pseudogunnii">pseudogunnii</tp:taxon-name-part></tp:taxon-name>
                      </italic>
                    </td><td rowspan="1" colspan="1"><tp:taxon-name><tp:taxon-name-part taxon-name-part-type="order">Lepidoptera</tp:taxon-name-part></tp:taxon-name> larvae</td><td rowspan="1" colspan="1">China</td><td rowspan="1" colspan="1">
                      <xref ref-type="bibr" rid="B8">Chen et al. 2021</xref>
                    </td></tr><tr><td rowspan="1" colspan="1">
                      <italic>
                        <tp:taxon-name><tp:taxon-name-part taxon-name-part-type="genus" reg="Samsoniella">S.</tp:taxon-name-part> <tp:taxon-name-part taxon-name-part-type="species" reg="pseudotortricidae">pseudotortricidae</tp:taxon-name-part></tp:taxon-name>
                      </italic>
                    </td><td rowspan="1" colspan="1"><tp:taxon-name><tp:taxon-name-part taxon-name-part-type="order">Lepidoptera</tp:taxon-name-part></tp:taxon-name> pupa</td><td rowspan="1" colspan="1">China</td><td rowspan="1" colspan="1">
                      <xref ref-type="bibr" rid="B59">Wang et al. 2022</xref>
                    </td></tr><tr><td rowspan="1" colspan="1">
                      <italic>
                        <tp:taxon-name><tp:taxon-name-part taxon-name-part-type="genus" reg="Samsoniella">S.</tp:taxon-name-part> <tp:taxon-name-part taxon-name-part-type="species" reg="pupicola">pupicola</tp:taxon-name-part></tp:taxon-name>
                      </italic>
                    </td><td rowspan="1" colspan="1"><tp:taxon-name><tp:taxon-name-part taxon-name-part-type="order">Lepidoptera</tp:taxon-name-part></tp:taxon-name> pupa</td><td rowspan="1" colspan="1">China</td><td rowspan="1" colspan="1">
                      <xref ref-type="bibr" rid="B8">Chen et al. 2021</xref>
                    </td></tr><tr><td rowspan="1" colspan="1">
                      <italic>
                        <tp:taxon-name><tp:taxon-name-part taxon-name-part-type="genus" reg="Samsoniella">S.</tp:taxon-name-part> <tp:taxon-name-part taxon-name-part-type="species" reg="ramosa">ramosa</tp:taxon-name-part></tp:taxon-name>
                      </italic>
                    </td><td rowspan="1" colspan="1"><tp:taxon-name><tp:taxon-name-part taxon-name-part-type="family">Limacodidae</tp:taxon-name-part></tp:taxon-name> pupa</td><td rowspan="1" colspan="1">China</td><td rowspan="1" colspan="1">
                      <xref ref-type="bibr" rid="B57">Wang et al. 2020</xref>
                    </td></tr><tr><td rowspan="1" colspan="1">
                      <italic>
                        <tp:taxon-name><tp:taxon-name-part taxon-name-part-type="genus" reg="Samsoniella">S.</tp:taxon-name-part> <tp:taxon-name-part taxon-name-part-type="species" reg="sanmingensis">sanmingensis</tp:taxon-name-part></tp:taxon-name>
                      </italic>
                    </td><td rowspan="1" colspan="1"><tp:taxon-name><tp:taxon-name-part taxon-name-part-type="order">Lepidoptera</tp:taxon-name-part></tp:taxon-name> larvae</td><td rowspan="1" colspan="1">China</td><td rowspan="1" colspan="1">
                      <xref ref-type="bibr" rid="B38">Pu et al. 2025</xref>
                    </td></tr><tr><td rowspan="1" colspan="1">
                      <italic>
                        <tp:taxon-name><tp:taxon-name-part taxon-name-part-type="genus" reg="Samsoniella">S.</tp:taxon-name-part> <tp:taxon-name-part taxon-name-part-type="species" reg="sapaensis">sapaensis</tp:taxon-name-part></tp:taxon-name>
                      </italic>
                    </td><td rowspan="1" colspan="1"><tp:taxon-name><tp:taxon-name-part taxon-name-part-type="order">Lepidoptera</tp:taxon-name-part></tp:taxon-name> larvae</td><td rowspan="1" colspan="1">Vietnam</td><td rowspan="1" colspan="1">
                      <xref ref-type="bibr" rid="B60">Wang et al. 2023</xref>
                    </td></tr><tr><td rowspan="1" colspan="1">
                      <italic>
                        <tp:taxon-name><tp:taxon-name-part taxon-name-part-type="genus" reg="Samsoniella">S.</tp:taxon-name-part> <tp:taxon-name-part taxon-name-part-type="species" reg="scoliopterygis">scoliopterygis</tp:taxon-name-part></tp:taxon-name>
                      </italic>
                    </td><td rowspan="1" colspan="1">
                      <italic>
                        <tp:taxon-name><tp:taxon-name-part taxon-name-part-type="genus" reg="Scoliopteryx">Scoliopteryx</tp:taxon-name-part> <tp:taxon-name-part taxon-name-part-type="species" reg="libatrix">libatrix</tp:taxon-name-part></tp:taxon-name>
                      </italic>
                    </td><td rowspan="1" colspan="1">UK, Ireland</td><td rowspan="1" colspan="1">
                      <xref ref-type="bibr" rid="B20">Evans et al. 2025</xref>
                    </td></tr><tr><td rowspan="1" colspan="1">
                      <italic>
                        <tp:taxon-name><tp:taxon-name-part taxon-name-part-type="genus" reg="Samsoniella">S.</tp:taxon-name-part> <tp:taxon-name-part taxon-name-part-type="species" reg="simplicola">simplicola</tp:taxon-name-part></tp:taxon-name>
                      </italic>
                    </td><td rowspan="1" colspan="1"><tp:taxon-name><tp:taxon-name-part taxon-name-part-type="order">Lepidoptera</tp:taxon-name-part></tp:taxon-name> pupa</td><td rowspan="1" colspan="1">China</td><td rowspan="1" colspan="1">
                      <xref ref-type="bibr" rid="B11">Chen et al. 2025</xref>
                    </td></tr><tr><td rowspan="1" colspan="1">
                      <italic>
                        <tp:taxon-name><tp:taxon-name-part taxon-name-part-type="genus" reg="Samsoniella">S.</tp:taxon-name-part> <tp:taxon-name-part taxon-name-part-type="species" reg="sinensis">sinensis</tp:taxon-name-part></tp:taxon-name>
                      </italic>
                    </td><td rowspan="1" colspan="1"><tp:taxon-name><tp:taxon-name-part taxon-name-part-type="order">Lepidoptera</tp:taxon-name-part></tp:taxon-name> larvae, <tp:taxon-name><tp:taxon-name-part taxon-name-part-type="order">Dermaptera</tp:taxon-name-part></tp:taxon-name></td><td rowspan="1" colspan="1">China</td><td rowspan="1" colspan="1">
                      <xref ref-type="bibr" rid="B59">Wang et al. 2022</xref>
                    </td></tr><tr><td rowspan="1" colspan="1">
                      <italic>
                        <tp:taxon-name><tp:taxon-name-part taxon-name-part-type="genus" reg="Samsoniella">S.</tp:taxon-name-part> <tp:taxon-name-part taxon-name-part-type="species" reg="subasiatica">subasiatica</tp:taxon-name-part></tp:taxon-name>
                      </italic>
                    </td><td rowspan="1" colspan="1"><tp:taxon-name><tp:taxon-name-part taxon-name-part-type="order">Lepidoptera</tp:taxon-name-part></tp:taxon-name> pupa</td><td rowspan="1" colspan="1">China</td><td rowspan="1" colspan="1">
                      <xref ref-type="bibr" rid="B3">Bu et al. 2025</xref>
                    </td></tr><tr><td rowspan="1" colspan="1">
                      <italic>
                        <tp:taxon-name><tp:taxon-name-part taxon-name-part-type="genus" reg="Samsoniella">S.</tp:taxon-name-part> <tp:taxon-name-part taxon-name-part-type="species" reg="suiyangensis">suiyangensis</tp:taxon-name-part></tp:taxon-name>
                      </italic>
                    </td><td rowspan="1" colspan="1">
                      <tp:taxon-name>
                        <tp:taxon-name-part taxon-name-part-type="family">Cicadellidae</tp:taxon-name-part>
                      </tp:taxon-name>
                    </td><td rowspan="1" colspan="1">China</td><td rowspan="1" colspan="1">
                      <xref ref-type="bibr" rid="B11">Chen et al. 2025</xref>
                    </td></tr><tr><td rowspan="1" colspan="1">
                      <italic>
                        <tp:taxon-name><tp:taxon-name-part taxon-name-part-type="genus" reg="Samsoniella">S.</tp:taxon-name-part> <tp:taxon-name-part taxon-name-part-type="species" reg="tiankengensis">tiankengensis</tp:taxon-name-part></tp:taxon-name>
                      </italic>
                    </td><td rowspan="1" colspan="1"><tp:taxon-name><tp:taxon-name-part taxon-name-part-type="order">Lepidoptera</tp:taxon-name-part></tp:taxon-name> pupa</td><td rowspan="1" colspan="1">China</td><td rowspan="1" colspan="1">
                      <xref ref-type="bibr" rid="B9">Chen et al. 2022</xref>
                    </td></tr><tr><td rowspan="1" colspan="1">
                      <italic>
                        <tp:taxon-name><tp:taxon-name-part taxon-name-part-type="genus" reg="Samsoniella">S.</tp:taxon-name-part> <tp:taxon-name-part taxon-name-part-type="species" reg="tongrenensis">tongrenensis</tp:taxon-name-part></tp:taxon-name>
                      </italic>
                    </td><td rowspan="1" colspan="1"><tp:taxon-name><tp:taxon-name-part taxon-name-part-type="order">Lepidoptera</tp:taxon-name-part></tp:taxon-name> pupa</td><td rowspan="1" colspan="1">China</td><td rowspan="1" colspan="1">
                      <xref ref-type="bibr" rid="B11">Chen et al. 2025</xref>
                    </td></tr><tr><td rowspan="1" colspan="1">
                      <italic>
                        <tp:taxon-name><tp:taxon-name-part taxon-name-part-type="genus" reg="Samsoniella">S.</tp:taxon-name-part> <tp:taxon-name-part taxon-name-part-type="species" reg="torquatistipitata">torquatistipitata</tp:taxon-name-part></tp:taxon-name>
                      </italic>
                    </td><td rowspan="1" colspan="1">Ant</td><td rowspan="1" colspan="1">China</td><td rowspan="1" colspan="1">
                      <xref ref-type="bibr" rid="B3">Bu et al. 2025</xref>
                    </td></tr><tr><td rowspan="1" colspan="1">
                      <italic>
                        <tp:taxon-name><tp:taxon-name-part taxon-name-part-type="genus" reg="Samsoniella">S.</tp:taxon-name-part> <tp:taxon-name-part taxon-name-part-type="species" reg="tortricidae">tortricidae</tp:taxon-name-part></tp:taxon-name>
                      </italic>
                    </td><td rowspan="1" colspan="1"><tp:taxon-name><tp:taxon-name-part taxon-name-part-type="family">Tortricidae</tp:taxon-name-part></tp:taxon-name> pupa (<tp:taxon-name><tp:taxon-name-part taxon-name-part-type="order">Lepidoptera</tp:taxon-name-part></tp:taxon-name>)</td><td rowspan="1" colspan="1">China</td><td rowspan="1" colspan="1">
                      <xref ref-type="bibr" rid="B57">Wang et al. 2020</xref>
                    </td></tr><tr><td rowspan="1" colspan="1">
                      <italic>
                        <tp:taxon-name><tp:taxon-name-part taxon-name-part-type="genus" reg="Samsoniella">S.</tp:taxon-name-part> <tp:taxon-name-part taxon-name-part-type="species" reg="vallis">vallis</tp:taxon-name-part></tp:taxon-name>
                      </italic>
                    </td><td rowspan="1" colspan="1"><tp:taxon-name><tp:taxon-name-part taxon-name-part-type="order">Lepidoptera</tp:taxon-name-part></tp:taxon-name> pupa</td><td rowspan="1" colspan="1">China</td><td rowspan="1" colspan="1">
                      <xref ref-type="bibr" rid="B10">Chen et al. 2023</xref>
                    </td></tr><tr><td rowspan="1" colspan="1">
                      <italic>
                        <tp:taxon-name><tp:taxon-name-part taxon-name-part-type="genus" reg="Samsoniella">S.</tp:taxon-name-part> <tp:taxon-name-part taxon-name-part-type="species" reg="winandae">winandae</tp:taxon-name-part></tp:taxon-name>
                      </italic>
                    </td><td rowspan="1" colspan="1"><tp:taxon-name><tp:taxon-name-part taxon-name-part-type="order">Lepidoptera</tp:taxon-name-part></tp:taxon-name> pupa</td><td rowspan="1" colspan="1">Thailand</td><td rowspan="1" colspan="1">
                      <xref ref-type="bibr" rid="B15">Crous et al. 2023</xref>
                    </td></tr><tr><td rowspan="1" colspan="1">
                      <italic>
                        <tp:taxon-name><tp:taxon-name-part taxon-name-part-type="genus" reg="Samsoniella">S.</tp:taxon-name-part> <tp:taxon-name-part taxon-name-part-type="species" reg="wudangensis">wudangensis</tp:taxon-name-part></tp:taxon-name>
                      </italic>
                    </td><td rowspan="1" colspan="1"><tp:taxon-name><tp:taxon-name-part taxon-name-part-type="order">Lepidoptera</tp:taxon-name-part></tp:taxon-name> larvae</td><td rowspan="1" colspan="1">China</td><td rowspan="1" colspan="1">
                      <xref ref-type="bibr" rid="B11">Chen et al. 2025</xref>
                    </td></tr><tr><td rowspan="1" colspan="1">
                      <italic>
                        <tp:taxon-name><tp:taxon-name-part taxon-name-part-type="genus" reg="Samsoniella">S.</tp:taxon-name-part> <tp:taxon-name-part taxon-name-part-type="species" reg="yuanzuiensis">yuanzuiensis</tp:taxon-name-part></tp:taxon-name>
                      </italic>
                    </td><td rowspan="1" colspan="1"><tp:taxon-name><tp:taxon-name-part taxon-name-part-type="order">Lepidoptera</tp:taxon-name-part></tp:taxon-name> pupa</td><td rowspan="1" colspan="1">China</td><td rowspan="1" colspan="1">
                      <xref ref-type="bibr" rid="B12">Chuang et al. 2024</xref>
                    </td></tr><tr><td rowspan="1" colspan="1">
                      <italic>
                        <tp:taxon-name><tp:taxon-name-part taxon-name-part-type="genus" reg="Samsoniella">S.</tp:taxon-name-part> <tp:taxon-name-part taxon-name-part-type="species" reg="yunnanensis">yunnanensis</tp:taxon-name-part></tp:taxon-name>
                      </italic>
                    </td><td rowspan="1" colspan="1"><tp:taxon-name><tp:taxon-name-part taxon-name-part-type="family">Limacodidae</tp:taxon-name-part></tp:taxon-name> pupa, <italic><tp:taxon-name><tp:taxon-name-part taxon-name-part-type="genus" reg="Cordyceps">Cordyceps</tp:taxon-name-part></tp:taxon-name></italic> sp., <italic><tp:taxon-name><tp:taxon-name-part taxon-name-part-type="genus" reg="Cordyceps">Cordyceps</tp:taxon-name-part> <tp:taxon-name-part taxon-name-part-type="species" reg="cicadae">cicadae</tp:taxon-name-part></tp:taxon-name></italic></td><td rowspan="1" colspan="1">China</td><td rowspan="1" colspan="1">
                      <xref ref-type="bibr" rid="B57">Wang et al. 2020</xref>
                    </td></tr><tr><td rowspan="1" colspan="1">
                      <italic>
                        <tp:taxon-name><tp:taxon-name-part taxon-name-part-type="genus" reg="Samsoniella">S.</tp:taxon-name-part> <tp:taxon-name-part taxon-name-part-type="species" reg="zongqii">zongqii</tp:taxon-name-part></tp:taxon-name>
                      </italic>
                    </td><td rowspan="1" colspan="1"><tp:taxon-name><tp:taxon-name-part taxon-name-part-type="order">Lepidoptera</tp:taxon-name-part></tp:taxon-name> larvae</td><td rowspan="1" colspan="1">China</td><td rowspan="1" colspan="1">
                      <xref ref-type="bibr" rid="B11">Chen et al. 2025</xref>
                    </td></tr></tbody></table></table-wrap></tp:treatment-sec><tp:treatment-sec><!--Section generated to contain objects referenced in tp:taxon-treatment.--><fig id="F2" position="float" orientation="portrait"><object-id xmlns:xlink="http://www.w3.org/1999/xlink" content-type="doi" xlink:type="simple">10.3897/mycokeys.127.176090.figure2</object-id><object-id xmlns:xlink="http://www.w3.org/1999/xlink" content-type="arpha" xlink:type="simple">C6EC065E-F890-5857-AF73-C067642AB8DB</object-id><label>Figure 2.</label><caption><p>Morphology of <italic><tp:taxon-name><tp:taxon-name-part taxon-name-part-type="genus" reg="Pleurocordyceps">Pleurocordyceps</tp:taxon-name-part> <tp:taxon-name-part taxon-name-part-type="species" reg="longiphialis">longiphialis</tp:taxon-name-part></tp:taxon-name></italic> (holotype <abbrev xmlns:xlink="http://www.w3.org/1999/xlink" content-type="institution" xlink:title="College of Agronomy Herbarium" id="ABBRID0EJMFK" xlink:type="simple">CXAC</abbrev> 0017; ex-type culture <abbrev xmlns:xlink="http://www.w3.org/1999/xlink" content-type="institution" xlink:title="Chuxiong Fungal Culture Collection" id="ABBRID0EOMFK" xlink:type="simple">CXCC</abbrev> 0017). <bold>A–C.</bold> Overview of <italic><tp:taxon-name><tp:taxon-name-part taxon-name-part-type="genus" reg="Pleurocordyceps">Pleurocordyceps</tp:taxon-name-part></tp:taxon-name></italic>; <bold>D.</bold> Colonies on <abbrev xmlns:xlink="http://www.w3.org/1999/xlink" xlink:title="potato dextrose agar" id="ABBRID0E5MFK" xlink:type="simple">PDA</abbrev> after one month; <bold>E.</bold> Synnemata on the culture; <bold>F, G, I, J, M.</bold> α-phialides; <bold>H, L.</bold> β-phialides and β-conidia; <bold>K.</bold> β-conidia; <bold>N.</bold> α-conidia. Scale bars: 20 mm (<bold>A</bold>); 10 mm (<bold>B, C</bold>); 10 mm (<bold>D</bold>); 5 mm (<bold>E</bold>); 20 µm (<bold>F–L</bold>); 10 µm (<bold>M, N</bold>).</p></caption><graphic xmlns:xlink="http://www.w3.org/1999/xlink" xlink:href="mycokeys-127-109-g002.jpg" position="float" orientation="portrait" xlink:type="simple" id="oo_1513875.jpg"><uri content-type="original_file" xlink:type="simple">https://binary.pensoft.net/fig/1513875</uri></graphic></fig><fig id="F1" position="float" orientation="portrait"><object-id xmlns:xlink="http://www.w3.org/1999/xlink" content-type="doi" xlink:type="simple">10.3897/mycokeys.127.176090.figure1</object-id><object-id xmlns:xlink="http://www.w3.org/1999/xlink" content-type="arpha" xlink:type="simple">62656637-FDE8-5CC8-8F48-9FF4999598F0</object-id><label>Figure 1.</label><caption><p>Molecular phylogenetic analyses using the <abbrev xmlns:xlink="http://www.w3.org/1999/xlink" xlink:title="Maximum likelihood" id="ABBRID0EDIFK" xlink:type="simple">ML</abbrev> and <abbrev xmlns:xlink="http://www.w3.org/1999/xlink" xlink:title="Bayesian inference" id="ABBRID0EHIFK" xlink:type="simple">BI</abbrev> based on combined <abbrev xmlns:xlink="http://www.w3.org/1999/xlink" xlink:title="internal transcribed spacer" id="ABBRID0ELIFK" xlink:type="simple">ITS</abbrev>, nr SSU, nr LSU, <italic><abbrev xmlns:xlink="http://www.w3.org/1999/xlink" xlink:title="translation elongation factor 1-α" id="ABBRID0EIJFK" xlink:type="simple">tef1-α</abbrev></italic>, <italic>rpb1</italic>, and <italic>rpb2</italic> sequence data. Two strains of <italic><tp:taxon-name><tp:taxon-name-part taxon-name-part-type="genus" reg="Tolypocladium">Tolypocladium</tp:taxon-name-part> <tp:taxon-name-part taxon-name-part-type="species" reg="ophioglossoides">ophioglossoides</tp:taxon-name-part></tp:taxon-name></italic> (NBRC 106330 and NBRC 100998) were used as outgroup taxa. Statistical support values (BS ≥ 80% and PP ≥ 0.80) are shown at the nodes for <abbrev xmlns:xlink="http://www.w3.org/1999/xlink" xlink:title="Maximum likelihood" id="ABBRID0E2JFK" xlink:type="simple">ML</abbrev> bootstrap support (BS) and <abbrev xmlns:xlink="http://www.w3.org/1999/xlink" xlink:title="Bayesian inference" id="ABBRID0E6JFK" xlink:type="simple">BI</abbrev> posterior probabilities (PP). Isolates in red type are those analyzed in this study. The scale bar represents the expected number of changes per site.</p></caption><graphic xmlns:xlink="http://www.w3.org/1999/xlink" xlink:href="mycokeys-127-109-g001.jpg" position="float" orientation="portrait" xlink:type="simple" id="oo_1513874.jpg"><uri content-type="original_file" xlink:type="simple">https://binary.pensoft.net/fig/1513874</uri></graphic></fig></tp:treatment-sec><ref-list><ref id="B30"><mixed-citation xmlns:xlink="http://www.w3.org/1999/xlink" xlink:type="simple"><person-group><name name-style="western"><surname>Liu</surname><given-names>ZH</given-names></name><name name-style="western"><surname>Tang</surname><given-names>DX</given-names></name><name name-style="western"><surname>Lu</surname><given-names>YL</given-names></name><name name-style="western"><surname>Zhu</surname><given-names>JY</given-names></name><name name-style="western"><surname>Luo</surname><given-names>LJ</given-names></name><name name-style="western"><surname>Sun</surname><given-names>T</given-names></name><name name-style="western"><surname>Yu</surname><given-names>H</given-names></name></person-group> (<year>2024b</year>) <article-title>Morphology and phylogeny of four new species within <tp:taxon-name><tp:taxon-name-part taxon-name-part-type="family">Polycephalomycetaceae</tp:taxon-name-part></tp:taxon-name> (<tp:taxon-name><tp:taxon-name-part taxon-name-part-type="order">Hypocreales</tp:taxon-name-part></tp:taxon-name>) parasitising <italic><tp:taxon-name><tp:taxon-name-part taxon-name-part-type="genus">Ophiocordyceps</tp:taxon-name-part></tp:taxon-name></italic> species.</article-title><source>MycoKeys</source><volume>105</volume>: <fpage>179</fpage>–<lpage>202</lpage>. <ext-link xlink:href="10.3897/mycokeys.105.119893" ext-link-type="doi" xlink:type="simple">https://doi.org/10.3897/mycokeys.105.119893</ext-link></mixed-citation></ref><ref id="B45"><mixed-citation xmlns:xlink="http://www.w3.org/1999/xlink" xlink:type="simple"><person-group><name name-style="western"><surname>Smith</surname><given-names>G</given-names></name></person-group> (<year>1957</year>) <article-title>Some new and interesting species of micro-fungi.</article-title><source>Transactions of the British Mycological Society</source><volume>40</volume>: <fpage>481</fpage>–<lpage>488</lpage>. <ext-link xlink:href="10.1016/S0007-1536(57)80054-0" ext-link-type="doi" xlink:type="simple">https://doi.org/10.1016/S0007-1536(57)80054-0</ext-link></mixed-citation></ref><ref id="B57"><mixed-citation xmlns:xlink="http://www.w3.org/1999/xlink" xlink:type="simple"><person-group><name name-style="western"><surname>Wang</surname><given-names>YB</given-names></name><name name-style="western"><surname>Wang</surname><given-names>Y</given-names></name><name name-style="western"><surname>Fan</surname><given-names>Q</given-names></name><name name-style="western"><surname>Duan</surname><given-names>DE</given-names></name><name name-style="western"><surname>Zhang</surname><given-names>GD</given-names></name><name name-style="western"><surname>Dai</surname><given-names>RQ</given-names></name><name name-style="western"><surname>Dai</surname><given-names>YD</given-names></name><name name-style="western"><surname>Zeng</surname><given-names>WB</given-names></name><name name-style="western"><surname>Chen</surname><given-names>ZH</given-names></name><name name-style="western"><surname>Li</surname><given-names>DD</given-names></name><name name-style="western"><surname>Tang</surname><given-names>DX</given-names></name><name name-style="western"><surname>Xu</surname><given-names>ZH</given-names></name><name name-style="western"><surname>Sun</surname><given-names>T</given-names></name><name name-style="western"><surname>Nguyen</surname><given-names>T</given-names></name><name name-style="western"><surname>Tran</surname><given-names>N</given-names></name><name name-style="western"><surname>Dao</surname><given-names>V</given-names></name><name name-style="western"><surname>Zhang</surname><given-names>CM</given-names></name><name name-style="western"><surname>Huang</surname><given-names>LD</given-names></name><name name-style="western"><surname>Liu</surname><given-names>YJ</given-names></name><name name-style="western"><surname>Zhang</surname><given-names>XM</given-names></name><name name-style="western"><surname>Yang</surname><given-names>DR</given-names></name><name name-style="western"><surname>Sanjuan</surname><given-names>T</given-names></name><name name-style="western"><surname>Liu</surname><given-names>XZ</given-names></name><name name-style="western"><surname>Yang</surname><given-names>ZL</given-names></name><name name-style="western"><surname>Yu</surname><given-names>H</given-names></name></person-group> (<year>2020</year>) <article-title>Multigene phylogeny of the family <tp:taxon-name><tp:taxon-name-part taxon-name-part-type="family">Cordycipitaceae</tp:taxon-name-part></tp:taxon-name> (<tp:taxon-name><tp:taxon-name-part taxon-name-part-type="order">Hypocreales</tp:taxon-name-part></tp:taxon-name>): New taxa and the new systematic position of the Chinese cordycipitoid fungus <italic><tp:taxon-name><tp:taxon-name-part taxon-name-part-type="genus">Paecilomyces</tp:taxon-name-part> <tp:taxon-name-part taxon-name-part-type="species">hepiali</tp:taxon-name-part></tp:taxon-name></italic>.</article-title><source>Fungal Diversity</source><volume>103</volume>: <fpage>1</fpage>–<lpage>46</lpage>. <ext-link xlink:href="10.1007/s13225-020-00457-3" ext-link-type="doi" xlink:type="simple">https://doi.org/10.1007/s13225-020-00457-3</ext-link></mixed-citation></ref><ref id="B61"><mixed-citation xmlns:xlink="http://www.w3.org/1999/xlink" xlink:type="simple"><person-group><name name-style="western"><surname>Wang</surname><given-names>T</given-names></name><name name-style="western"><surname>Li</surname><given-names>J</given-names></name><name name-style="western"><surname>Chang</surname><given-names>XY</given-names></name><name name-style="western"><surname>Li</surname><given-names>Z</given-names></name><name name-style="western"><surname>Hywel-Jones</surname><given-names>NL</given-names></name><name name-style="western"><surname>Huang</surname><given-names>B</given-names></name><name name-style="western"><surname>Chen</surname><given-names>MJ</given-names></name></person-group> (<year>2024a</year>) <article-title>Morphology and multigene phylogeny reveal three new species of <italic><tp:taxon-name><tp:taxon-name-part taxon-name-part-type="genus">Samsoniella</tp:taxon-name-part></tp:taxon-name></italic> (<tp:taxon-name><tp:taxon-name-part taxon-name-part-type="family">Cordycipitaceae</tp:taxon-name-part></tp:taxon-name>, <tp:taxon-name><tp:taxon-name-part taxon-name-part-type="order">Hypocreales</tp:taxon-name-part></tp:taxon-name>) from spiders in China.</article-title><source>MycoKeys</source><volume>101</volume>: <fpage>329</fpage>–<lpage>346</lpage>. <ext-link xlink:href="10.3897/mycokeys.101.111882" ext-link-type="doi" xlink:type="simple">https://doi.org/10.3897/mycokeys.101.111882</ext-link></mixed-citation></ref><ref id="B11"><mixed-citation xmlns:xlink="http://www.w3.org/1999/xlink" xlink:type="simple"><person-group><name name-style="western"><surname>Chen</surname><given-names>WH</given-names></name><name name-style="western"><surname>Shu</surname><given-names>HL</given-names></name><name name-style="western"><surname>Li</surname><given-names>D</given-names></name><name name-style="western"><surname>Liang</surname><given-names>JD</given-names></name><name name-style="western"><surname>Sun</surname><given-names>CL</given-names></name><name name-style="western"><surname>Zhao</surname><given-names>JH</given-names></name><name name-style="western"><surname>Wijayawardene</surname><given-names>NN</given-names></name><name name-style="western"><surname>Han</surname><given-names>YF</given-names></name><name name-style="western"><surname>Tian</surname><given-names>WY</given-names></name></person-group> (<year>2025</year>) <article-title>Shedding light on the darkness: Cryptic diversity of cordyceps-like fungi in karst regions of Guizhou Province, China.</article-title><source>Mycosphere: Journal of Fungal Biology</source><volume>16</volume>: <fpage>2887</fpage>–<lpage>2974</lpage>. <ext-link xlink:href="10.5943/mycosphere/16/1/20" ext-link-type="doi" xlink:type="simple">https://doi.org/10.5943/mycosphere/16/1/20</ext-link></mixed-citation></ref><ref id="B60"><mixed-citation xmlns:xlink="http://www.w3.org/1999/xlink" xlink:type="simple"><person-group><name name-style="western"><surname>Wang</surname><given-names>Y</given-names></name><name name-style="western"><surname>Wang</surname><given-names>ZQ</given-names></name><name name-style="western"><surname>Thanarut</surname><given-names>C</given-names></name><name name-style="western"><surname>Dao</surname><given-names>VM</given-names></name><name name-style="western"><surname>Wang</surname><given-names>YB</given-names></name><name name-style="western"><surname>Yu</surname><given-names>H</given-names></name></person-group> (<year>2023</year>) <article-title>Phylogeny and species delimitations in the economically, medically, and ecologically important genus <italic><tp:taxon-name><tp:taxon-name-part taxon-name-part-type="genus">Samsoniella</tp:taxon-name-part></tp:taxon-name></italic> (<tp:taxon-name><tp:taxon-name-part taxon-name-part-type="family">Cordycipitaceae</tp:taxon-name-part></tp:taxon-name>, <tp:taxon-name><tp:taxon-name-part taxon-name-part-type="order">Hypocreales</tp:taxon-name-part></tp:taxon-name>).</article-title><source>MycoKeys</source><volume>99</volume>: <fpage>227</fpage>–<lpage>250</lpage>. <ext-link xlink:href="10.3897/mycokeys.99.106474" ext-link-type="doi" xlink:type="simple">https://doi.org/10.3897/mycokeys.99.106474</ext-link></mixed-citation></ref><ref id="B32"><mixed-citation xmlns:xlink="http://www.w3.org/1999/xlink" xlink:type="simple"><person-group><name name-style="western"><surname>Mongkolsamrit</surname><given-names>S</given-names></name><name name-style="western"><surname>Noisripoom</surname><given-names>W</given-names></name><name name-style="western"><surname>Thanakitpipattana</surname><given-names>D</given-names></name><name name-style="western"><surname>Wutikhun</surname><given-names>T</given-names></name><name name-style="western"><surname>Spatafora</surname><given-names>JW</given-names></name><name name-style="western"><surname>Luangsa-ard</surname><given-names>J</given-names></name></person-group> (<year>2018</year>) <article-title>Disentangling cryptic species with isaria-like morphs in <tp:taxon-name><tp:taxon-name-part taxon-name-part-type="family">Cordycipitaceae</tp:taxon-name-part></tp:taxon-name>.</article-title><source>Mycologia</source><volume>110</volume>: <fpage>230</fpage>–<lpage>257</lpage>. <ext-link xlink:href="10.1080/00275514.2018.1446651" ext-link-type="doi" xlink:type="simple">https://doi.org/10.1080/00275514.2018.1446651</ext-link></mixed-citation></ref><ref id="B59"><mixed-citation xmlns:xlink="http://www.w3.org/1999/xlink" xlink:type="simple"><person-group><name name-style="western"><surname>Wang</surname><given-names>ZQ</given-names></name><name name-style="western"><surname>Wang</surname><given-names>Y</given-names></name><name name-style="western"><surname>Dong</surname><given-names>QY</given-names></name><name name-style="western"><surname>Fan</surname><given-names>Q</given-names></name><name name-style="western"><surname>Dao</surname><given-names>V-M</given-names></name><name name-style="western"><surname>Yu</surname><given-names>H</given-names></name></person-group> (<year>2022</year>) <article-title>Morphological and phylogenetic characterization reveals five new species of <italic><tp:taxon-name><tp:taxon-name-part taxon-name-part-type="genus">Samsoniella</tp:taxon-name-part></tp:taxon-name></italic> (<tp:taxon-name><tp:taxon-name-part taxon-name-part-type="family">Cordycipitaceae</tp:taxon-name-part></tp:taxon-name>, <tp:taxon-name><tp:taxon-name-part taxon-name-part-type="order">Hypocreales</tp:taxon-name-part></tp:taxon-name>).</article-title><source>Journal of <tp:taxon-name><tp:taxon-name-part taxon-name-part-type="kingdom">Fungi</tp:taxon-name-part></tp:taxon-name></source><volume>8</volume>: <fpage>1</fpage>–<lpage>26</lpage>. <ext-link xlink:href="10.3390/jof8070747" ext-link-type="doi" xlink:type="simple">https://doi.org/10.3390/jof8070747</ext-link></mixed-citation></ref><ref id="B7"><mixed-citation xmlns:xlink="http://www.w3.org/1999/xlink" xlink:type="simple"><person-group><name name-style="western"><surname>Chen</surname><given-names>WH</given-names></name><name name-style="western"><surname>Han</surname><given-names>YF</given-names></name><name name-style="western"><surname>Liang</surname><given-names>JD</given-names></name><name name-style="western"><surname>Tian</surname><given-names>WY</given-names></name><name name-style="western"><surname>Liang</surname><given-names>ZQ</given-names></name></person-group> (<year>2020</year>) <article-title>Morphological and phylogenetic characterisations reveal three new species of <italic><tp:taxon-name><tp:taxon-name-part taxon-name-part-type="genus">Samsoniella</tp:taxon-name-part></tp:taxon-name></italic> (<tp:taxon-name><tp:taxon-name-part taxon-name-part-type="family">Cordycipitaceae</tp:taxon-name-part></tp:taxon-name>, <tp:taxon-name><tp:taxon-name-part taxon-name-part-type="order">Hypocreales</tp:taxon-name-part></tp:taxon-name>) from Guizhou, China.</article-title><source>MycoKeys</source><volume>74</volume>: <fpage>1</fpage>–<lpage>15</lpage>. <ext-link xlink:href="10.3897/mycokeys.74.56655" ext-link-type="doi" xlink:type="simple">https://doi.org/10.3897/mycokeys.74.56655</ext-link></mixed-citation></ref><ref id="B71"><mixed-citation xmlns:xlink="http://www.w3.org/1999/xlink" xlink:type="simple"><person-group><name name-style="western"><surname>Zeng</surname><given-names>Q</given-names></name><name name-style="western"><surname>Chen</surname><given-names>X</given-names></name><name name-style="western"><surname>Chen</surname><given-names>WH</given-names></name><name name-style="western"><surname>Tian</surname><given-names>WY</given-names></name></person-group> (<year>2025</year>) <article-title><italic><tp:taxon-name><tp:taxon-name-part taxon-name-part-type="genus">Samsoniella</tp:taxon-name-part> <tp:taxon-name-part taxon-name-part-type="species">doupengshanensis</tp:taxon-name-part></tp:taxon-name></italic>, a new species from Guizhou, China.</article-title><source>Phytotaxa</source><volume>682</volume>: <fpage>161</fpage>–<lpage>169</lpage>. <ext-link xlink:href="10.11646/phytotaxa.682.2.4" ext-link-type="doi" xlink:type="simple">https://doi.org/10.11646/phytotaxa.682.2.4</ext-link></mixed-citation></ref><ref id="B10"><mixed-citation xmlns:xlink="http://www.w3.org/1999/xlink" xlink:type="simple"><person-group><name name-style="western"><surname>Chen</surname><given-names>WH</given-names></name><name name-style="western"><surname>Liang</surname><given-names>JD</given-names></name><name name-style="western"><surname>Ren</surname><given-names>XX</given-names></name><name name-style="western"><surname>Zhao</surname><given-names>JH</given-names></name><name name-style="western"><surname>Han</surname><given-names>YF</given-names></name></person-group> (<year>2023</year>) <article-title>Two new species of <italic><tp:taxon-name><tp:taxon-name-part taxon-name-part-type="genus">Samsoniella</tp:taxon-name-part></tp:taxon-name></italic> (<tp:taxon-name><tp:taxon-name-part taxon-name-part-type="family">Cordycipitaceae</tp:taxon-name-part></tp:taxon-name>, <tp:taxon-name><tp:taxon-name-part taxon-name-part-type="order">Hypocreales</tp:taxon-name-part></tp:taxon-name>) from the Mayao River Valley, Guizhou, China.</article-title><source>MycoKeys</source><volume>99</volume>: <fpage>209</fpage>–<lpage>226</lpage>. <ext-link xlink:href="10.3897/mycokeys.99.109961" ext-link-type="doi" xlink:type="simple">https://doi.org/10.3897/mycokeys.99.109961</ext-link></mixed-citation></ref><ref id="B9"><mixed-citation xmlns:xlink="http://www.w3.org/1999/xlink" xlink:type="simple"><person-group><name name-style="western"><surname>Chen</surname><given-names>WH</given-names></name><name name-style="western"><surname>Liang</surname><given-names>JD</given-names></name><name name-style="western"><surname>Ren</surname><given-names>XX</given-names></name><name name-style="western"><surname>Zhao</surname><given-names>JH</given-names></name><name name-style="western"><surname>Han</surname><given-names>YF</given-names></name><name name-style="western"><surname>Liang</surname><given-names>ZQ</given-names></name></person-group> (<year>2022</year>) <article-title>Species diversity of <italic><tp:taxon-name><tp:taxon-name-part taxon-name-part-type="genus">Cordyceps</tp:taxon-name-part></tp:taxon-name></italic>-like fungi in the Tiankeng Karst region of China.</article-title><source>Microbiology Spectrum</source><volume>10</volume>: <fpage>1</fpage>–<lpage>17</lpage>. <ext-link xlink:href="10.1128/spectrum.01975-22" ext-link-type="doi" xlink:type="simple">https://doi.org/10.1128/spectrum.01975-22</ext-link></mixed-citation></ref><ref id="B12"><mixed-citation xmlns:xlink="http://www.w3.org/1999/xlink" xlink:type="simple"><person-group><name name-style="western"><surname>Chuang</surname><given-names>WY</given-names></name><name name-style="western"><surname>Lin</surname><given-names>YC</given-names></name><name name-style="western"><surname>Shrestha</surname><given-names>B</given-names></name><name name-style="western"><surname>Luangsa-ard</surname><given-names>JJ</given-names></name><name name-style="western"><surname>Stadler</surname><given-names>M</given-names></name><name name-style="western"><surname>Tzean</surname><given-names>SS</given-names></name><name name-style="western"><surname>Wu</surname><given-names>S</given-names></name><name name-style="western"><surname>Ko</surname><given-names>CC</given-names></name><name name-style="western"><surname>Hsieh</surname><given-names>SY</given-names></name><name name-style="western"><surname>Wu</surname><given-names>ML</given-names></name><name name-style="western"><surname>Wang</surname><given-names>SC</given-names></name><name name-style="western"><surname>Shen</surname><given-names>TL</given-names></name><name name-style="western"><surname>Ariyawansa</surname><given-names>HA</given-names></name></person-group> (<year>2024</year>) <article-title>Phylogenetic diversity and morphological characterization of cordycipitaceous species in Taiwan.</article-title><source>Studies in Mycology</source><volume>109</volume>: <fpage>1</fpage>–<lpage>56</lpage>. <ext-link xlink:href="10.3114/sim.2024.109.01" ext-link-type="doi" xlink:type="simple">https://doi.org/10.3114/sim.2024.109.01</ext-link></mixed-citation></ref><ref id="B3"><mixed-citation xmlns:xlink="http://www.w3.org/1999/xlink" xlink:type="simple"><person-group><name name-style="western"><surname>Bu</surname><given-names>J</given-names></name><name name-style="western"><surname>Wei</surname><given-names>DP</given-names></name><name name-style="western"><surname>Liu</surname><given-names>ZH</given-names></name><name name-style="western"><surname>Yang</surname><given-names>Y</given-names></name><name name-style="western"><surname>Liu</surname><given-names>ZL</given-names></name><name name-style="western"><surname>Kang</surname><given-names>JC</given-names></name><name name-style="western"><surname>Peng</surname><given-names>XC</given-names></name><name name-style="western"><surname>Xie</surname><given-names>SW</given-names></name><name name-style="western"><surname>Zhang</surname><given-names>HG</given-names></name><name name-style="western"><surname>He</surname><given-names>ZJ</given-names></name><name name-style="western"><surname>Huang</surname><given-names>SK</given-names></name><name name-style="western"><surname>Zhang</surname><given-names>X</given-names></name><name name-style="western"><surname>Hyde</surname><given-names>KD</given-names></name><name name-style="western"><surname>Wijayawardene</surname><given-names>NN</given-names></name><name name-style="western"><surname>Wen</surname><given-names>TC</given-names></name></person-group> (<year>2025</year>) <article-title>Molecular phylogeny and morphology reveal four novel species in <tp:taxon-name><tp:taxon-name-part taxon-name-part-type="family">Cordycipitaceae</tp:taxon-name-part></tp:taxon-name> in China.</article-title><source>MycoKeys</source><volume>116</volume>: <fpage>91</fpage>–<lpage>124</lpage>. <ext-link xlink:href="10.3897/mycokeys.116.147006" ext-link-type="doi" xlink:type="simple">https://doi.org/10.3897/mycokeys.116.147006</ext-link></mixed-citation></ref><ref id="B8"><mixed-citation xmlns:xlink="http://www.w3.org/1999/xlink" xlink:type="simple"><person-group><name name-style="western"><surname>Chen</surname><given-names>WH</given-names></name><name name-style="western"><surname>Liang</surname><given-names>JD</given-names></name><name name-style="western"><surname>Ren</surname><given-names>XX</given-names></name><name name-style="western"><surname>Zhao</surname><given-names>JH</given-names></name><name name-style="western"><surname>Han</surname><given-names>YF</given-names></name><name name-style="western"><surname>Liang</surname><given-names>ZQ</given-names></name></person-group> (<year>2021</year>) <article-title>Cryptic diversity of <italic><tp:taxon-name><tp:taxon-name-part taxon-name-part-type="genus">Isaria</tp:taxon-name-part></tp:taxon-name></italic>-like species in Guizhou.</article-title><source>Life</source><volume>11</volume>: <fpage>1</fpage>–<lpage>14</lpage>. <ext-link xlink:href="10.3390/life11101093" ext-link-type="doi" xlink:type="simple">https://doi.org/10.3390/life11101093</ext-link></mixed-citation></ref><ref id="B38"><mixed-citation xmlns:xlink="http://www.w3.org/1999/xlink" xlink:type="simple"><person-group><name name-style="western"><surname>Pu</surname><given-names>HL</given-names></name><name name-style="western"><surname>Yang</surname><given-names>J</given-names></name><name name-style="western"><surname>Keyhani</surname><given-names>NO</given-names></name><name name-style="western"><surname>Yang</surname><given-names>LX</given-names></name><name name-style="western"><surname>Zheng</surname><given-names>MH</given-names></name><name name-style="western"><surname>Qiu</surname><given-names>CH</given-names></name><name name-style="western"><surname>Mao</surname><given-names>YC</given-names></name><name name-style="western"><surname>Shang</surname><given-names>JY</given-names></name><name name-style="western"><surname>Lin</surname><given-names>YS</given-names></name><name name-style="western"><surname>Xiong</surname><given-names>CJ</given-names></name><name name-style="western"><surname>Lin</surname><given-names>LB</given-names></name><name name-style="western"><surname>Lai</surname><given-names>PY</given-names></name><name name-style="western"><surname>Huang</surname><given-names>YB</given-names></name><name name-style="western"><surname>Yuan</surname><given-names>X</given-names></name><name name-style="western"><surname>Liang</surname><given-names>HL</given-names></name><name name-style="western"><surname>Fan</surname><given-names>LF</given-names></name><name name-style="western"><surname>Ma</surname><given-names>XL</given-names></name><name name-style="western"><surname>Qiu</surname><given-names>CJ</given-names></name><name name-style="western"><surname>Qiu</surname><given-names>JZ</given-names></name></person-group> (<year>2025</year>) <article-title>Molecular phylogenetics and estimation of evolutionary divergence and biogeography of the family <tp:taxon-name><tp:taxon-name-part taxon-name-part-type="family">Cordycipitaceae</tp:taxon-name-part></tp:taxon-name> (<tp:taxon-name><tp:taxon-name-part taxon-name-part-type="phylum">Ascomycota</tp:taxon-name-part></tp:taxon-name>, <tp:taxon-name><tp:taxon-name-part taxon-name-part-type="order">Hypocreales</tp:taxon-name-part></tp:taxon-name>).</article-title><source>Journal of <tp:taxon-name><tp:taxon-name-part taxon-name-part-type="kingdom">Fungi</tp:taxon-name-part></tp:taxon-name></source><volume>11</volume>: <fpage>1</fpage>–<lpage>29</lpage>. <ext-link xlink:href="10.3390/jof11010028" ext-link-type="doi" xlink:type="simple">https://doi.org/10.3390/jof11010028</ext-link></mixed-citation></ref><ref id="B20"><mixed-citation xmlns:xlink="http://www.w3.org/1999/xlink" xlink:type="simple"><person-group><name name-style="western"><surname>Evans</surname><given-names>HC</given-names></name><name name-style="western"><surname>Fogg</surname><given-names>T</given-names></name><name name-style="western"><surname>Buddie</surname><given-names>AG</given-names></name><name name-style="western"><surname>Yeap</surname><given-names>YT</given-names></name><name name-style="western"><surname>Araújo</surname><given-names>JPM</given-names></name></person-group> (<year>2025</year>) <article-title>A new species of <italic><tp:taxon-name><tp:taxon-name-part taxon-name-part-type="genus">Samsoniella</tp:taxon-name-part></tp:taxon-name></italic> (<tp:taxon-name><tp:taxon-name-part taxon-name-part-type="family">Cordycipitaceae</tp:taxon-name-part></tp:taxon-name>: <tp:taxon-name><tp:taxon-name-part taxon-name-part-type="order">Hypocreales</tp:taxon-name-part></tp:taxon-name>) on the herald moth, <italic><tp:taxon-name><tp:taxon-name-part taxon-name-part-type="genus">Scoliopteryx</tp:taxon-name-part> <tp:taxon-name-part taxon-name-part-type="species">libatrix</tp:taxon-name-part></tp:taxon-name></italic> (<tp:taxon-name><tp:taxon-name-part taxon-name-part-type="family">Erebidae</tp:taxon-name-part></tp:taxon-name>: <tp:taxon-name><tp:taxon-name-part taxon-name-part-type="superfamily">Noctuoidea</tp:taxon-name-part></tp:taxon-name>), from caves in the British Isles.</article-title><source>Fungal Systematics and Evolution</source><volume>15</volume>: <fpage>201</fpage>–<lpage>224</lpage>. <ext-link xlink:href="10.3114/fuse.2025.15.09" ext-link-type="doi" xlink:type="simple">https://doi.org/10.3114/fuse.2025.15.09</ext-link></mixed-citation></ref><ref id="B15"><mixed-citation xmlns:xlink="http://www.w3.org/1999/xlink" xlink:type="simple"><person-group><name name-style="western"><surname>Crous</surname><given-names>PW</given-names></name><name name-style="western"><surname>Osieck</surname><given-names>ER</given-names></name><name name-style="western"><surname>Shivas</surname><given-names>RG</given-names></name><name name-style="western"><surname>Tan</surname><given-names>YP</given-names></name><name name-style="western"><surname>Bishop-Hurley</surname><given-names>SL</given-names></name><name name-style="western"><surname>Esteve-Raventós</surname><given-names>F</given-names></name><name name-style="western"><surname>Larsson</surname><given-names>E</given-names></name><name name-style="western"><surname>Luangsa-ard</surname><given-names>JJ</given-names></name><name name-style="western"><surname>Pancorbo</surname><given-names>F</given-names></name><name name-style="western"><surname>Balashov</surname><given-names>S</given-names></name><name name-style="western"><surname>Baseia</surname><given-names>IG</given-names></name><name name-style="western"><surname>Boekhout</surname><given-names>T</given-names></name><name name-style="western"><surname>Chandranayaka</surname><given-names>S</given-names></name><name name-style="western"><surname>Cowan</surname><given-names>DA</given-names></name><name name-style="western"><surname>Cruz</surname><given-names>RHSF</given-names></name><name name-style="western"><surname>Czachura</surname><given-names>P</given-names></name><name name-style="western"><surname>De la</surname><given-names>Peña-Lastra S</given-names></name><name name-style="western"><surname>Dovana</surname><given-names>F</given-names></name><name name-style="western"><surname>Drury</surname><given-names>B</given-names></name><name name-style="western"><surname>Fell</surname><given-names>J</given-names></name><name name-style="western"><surname>Flakus</surname><given-names>A</given-names></name><name name-style="western"><surname>Fotedar</surname><given-names>R</given-names></name><name name-style="western"><surname>Jurjević</surname><given-names>Ž</given-names></name><name name-style="western"><surname>Kolecka</surname><given-names>A</given-names></name><name name-style="western"><surname>Mack</surname><given-names>J</given-names></name><name name-style="western"><surname>Maggs-Kölling</surname><given-names>G</given-names></name><name name-style="western"><surname>Mahadevakumar</surname><given-names>S</given-names></name><name name-style="western"><surname>Mateos</surname><given-names>A</given-names></name><name name-style="western"><surname>Mongkolsamrit</surname><given-names>S</given-names></name><name name-style="western"><surname>Noisripoom</surname><given-names>W</given-names></name><name name-style="western"><surname>Plaza</surname><given-names>M</given-names></name><name name-style="western"><surname>Overy</surname><given-names>DP</given-names></name><name name-style="western"><surname>Pitek</surname><given-names>M</given-names></name><name name-style="western"><surname>Sandoval-Denis</surname><given-names>M</given-names></name><name name-style="western"><surname>Vauras</surname><given-names>J</given-names></name><name name-style="western"><surname>Wingfield</surname><given-names>MJ</given-names></name><name name-style="western"><surname>Abell</surname><given-names>SE</given-names></name><name name-style="western"><surname>Ahmadpour</surname><given-names>A</given-names></name><name name-style="western"><surname>Akulov</surname><given-names>A</given-names></name><name name-style="western"><surname>Alavi</surname><given-names>F</given-names></name><name name-style="western"><surname>Alavi</surname><given-names>Z</given-names></name><name name-style="western"><surname>Altés</surname><given-names>A</given-names></name><name name-style="western"><surname>Alvarado</surname><given-names>P</given-names></name><name name-style="western"><surname>Anand</surname><given-names>G</given-names></name><name name-style="western"><surname>Ashtekar</surname><given-names>N</given-names></name><name name-style="western"><surname>Assyov</surname><given-names>B</given-names></name><name name-style="western"><surname>Banc-Prandi</surname><given-names>G</given-names></name><name name-style="western"><surname>Barbosa</surname><given-names>KD</given-names></name><name name-style="western"><surname>Barreto</surname><given-names>GG</given-names></name><name name-style="western"><surname>Bellanger</surname><given-names>JM</given-names></name><name name-style="western"><surname>Bezerra</surname><given-names>JL</given-names></name><name name-style="western"><surname>Bhat</surname><given-names>DJ</given-names></name><name name-style="western"><surname>Bilański</surname><given-names>P</given-names></name><name name-style="western"><surname>Bose</surname><given-names>T</given-names></name><name name-style="western"><surname>Bozok</surname><given-names>F</given-names></name><name name-style="western"><surname>Chaves</surname><given-names>J</given-names></name><name name-style="western"><surname>Costa-Rezende</surname><given-names>DH</given-names></name><name name-style="western"><surname>Danteswari</surname><given-names>C</given-names></name><name name-style="western"><surname>Darmostuk</surname><given-names>V</given-names></name><name name-style="western"><surname>Delgado</surname><given-names>G</given-names></name><name name-style="western"><surname>Denman</surname><given-names>S</given-names></name><name name-style="western"><surname>Eichmeier</surname><given-names>A</given-names></name><name name-style="western"><surname>Etayo</surname><given-names>J</given-names></name><name name-style="western"><surname>Eyssartier</surname><given-names>G</given-names></name><name name-style="western"><surname>Faulwetter</surname><given-names>S</given-names></name><name name-style="western"><surname>Ganga</surname><given-names>KGG</given-names></name><name name-style="western"><surname>Ghosta</surname><given-names>Y</given-names></name><name name-style="western"><surname>Goh</surname><given-names>J</given-names></name><name name-style="western"><surname>Góis</surname><given-names>JS</given-names></name><name name-style="western"><surname>Gramaje</surname><given-names>D</given-names></name><name name-style="western"><surname>Granit</surname><given-names>L</given-names></name><name name-style="western"><surname>Groenewald</surname><given-names>M</given-names></name><name name-style="western"><surname>Gulden</surname><given-names>G</given-names></name><name name-style="western"><surname>Gusmão</surname><given-names>LFP</given-names></name><name name-style="western"><surname>Hammerbacher</surname><given-names>A</given-names></name><name name-style="western"><surname>Heidarian</surname><given-names>Z</given-names></name><name name-style="western"><surname>Hywel-Jones</surname><given-names>N</given-names></name><name name-style="western"><surname>Jankowiak</surname><given-names>R</given-names></name><name name-style="western"><surname>Kaliyaperumal</surname><given-names>M</given-names></name><name name-style="western"><surname>Kaygusuz</surname><given-names>O</given-names></name><name name-style="western"><surname>Kezo</surname><given-names>K</given-names></name><name name-style="western"><surname>Khonsanit</surname><given-names>A</given-names></name><name name-style="western"><surname>Kumar</surname><given-names>S</given-names></name><name name-style="western"><surname>Kuo</surname><given-names>CH</given-names></name><name name-style="western"><surname>Laessøe</surname><given-names>T</given-names></name><name name-style="western"><surname>Latha</surname><given-names>KPD</given-names></name><name name-style="western"><surname>Loizides</surname><given-names>M</given-names></name><name name-style="western"><surname>Luo</surname><given-names>SM</given-names></name><name name-style="western"><surname>Maciá-Vicente</surname><given-names>JG</given-names></name><name name-style="western"><surname>Manimohan</surname><given-names>P</given-names></name><name name-style="western"><surname>Marbach</surname><given-names>PAS</given-names></name><name name-style="western"><surname>Marinho</surname><given-names>P</given-names></name><name name-style="western"><surname>Marney</surname><given-names>TS</given-names></name><name name-style="western"><surname>Marques</surname><given-names>G</given-names></name><name name-style="western"><surname>Martín</surname><given-names>MP</given-names></name><name name-style="western"><surname>Miller</surname><given-names>AN</given-names></name><name name-style="western"><surname>Mondello</surname><given-names>F</given-names></name><name name-style="western"><surname>Moreno</surname><given-names>G</given-names></name><name name-style="western"><surname>Mufeeda</surname><given-names>KT</given-names></name><name name-style="western"><surname>Mun</surname><given-names>HY</given-names></name><name name-style="western"><surname>Nau</surname><given-names>T</given-names></name><name name-style="western"><surname>Nkomo</surname><given-names>T</given-names></name><name name-style="western"><surname>Okrasińska</surname><given-names>A</given-names></name><name name-style="western"><surname>Oliveira</surname><given-names>JPAF</given-names></name><name name-style="western"><surname>Oliveira</surname><given-names>RL</given-names></name><name name-style="western"><surname>Ortiz</surname><given-names>DA</given-names></name><name name-style="western"><surname>Pawłowska</surname><given-names>J</given-names></name><name name-style="western"><surname>Pérez-De-Gregorio</surname><given-names>MA</given-names></name><name name-style="western"><surname>Podile</surname><given-names>AR</given-names></name><name name-style="western"><surname>Portugal</surname><given-names>A</given-names></name><name name-style="western"><surname>Privitera</surname><given-names>N</given-names></name><name name-style="western"><surname>Rajeshkumar</surname><given-names>KC</given-names></name><name name-style="western"><surname>Rauf</surname><given-names>I</given-names></name><name name-style="western"><surname>Rian</surname><given-names>B</given-names></name><name name-style="western"><surname>Rigueiro-Rodríguez</surname><given-names>A</given-names></name><name name-style="western"><surname>Rivas-Torres</surname><given-names>GF</given-names></name><name name-style="western"><surname>Rodriguez-Flakus</surname><given-names>P</given-names></name><name name-style="western"><surname>Romero-Gordillo</surname><given-names>M</given-names></name><name name-style="western"><surname>Saar</surname><given-names>I</given-names></name><name name-style="western"><surname>Saba</surname><given-names>M</given-names></name><name name-style="western"><surname>Santos</surname><given-names>CD</given-names></name><name name-style="western"><surname>Sarma</surname><given-names>PVSRN</given-names></name><name name-style="western"><surname>Siquier</surname><given-names>JL</given-names></name><name name-style="western"><surname>Sleiman</surname><given-names>S</given-names></name><name name-style="western"><surname>Spetik</surname><given-names>M</given-names></name><name name-style="western"><surname>Sridhar</surname><given-names>KR</given-names></name><name name-style="western"><surname>Stryjak-Bogacka</surname><given-names>M</given-names></name><name name-style="western"><surname>Szczepańska</surname><given-names>K</given-names></name><name name-style="western"><surname>Taşikn</surname><given-names>H</given-names></name><name name-style="western"><surname>Tennakoon</surname><given-names>DS</given-names></name><name name-style="western"><surname>Thanakitpipattana</surname><given-names>D</given-names></name><name name-style="western"><surname>Trovão</surname><given-names>J</given-names></name><name name-style="western"><surname>Türkekul</surname><given-names>A</given-names></name><name name-style="western"><surname>van Iperen</surname><given-names>AL</given-names></name><name name-style="western"><surname>van ’t</surname><given-names>Hof P</given-names></name><name name-style="western"><surname>Vasquez</surname><given-names>G</given-names></name><name name-style="western"><surname>Visagie</surname><given-names>CM</given-names></name><name name-style="western"><surname>Wingfield</surname><given-names>BD</given-names></name><name name-style="western"><surname>Wong</surname><given-names>PTW</given-names></name><name name-style="western"><surname>Yang</surname><given-names>WX</given-names></name><name name-style="western"><surname>Yarar</surname><given-names>M</given-names></name><name name-style="western"><surname>Yarden</surname><given-names>O</given-names></name><name name-style="western"><surname>Yilmaz</surname><given-names>N</given-names></name><name name-style="western"><surname>Zhang</surname><given-names>N</given-names></name><name name-style="western"><surname>Zhu</surname><given-names>YN</given-names></name><name name-style="western"><surname>Groenewald</surname><given-names>JZ</given-names></name></person-group> (<year>2023</year>) <article-title>Fungal Planet description sheets: 1478–1549.</article-title><source>Persoonia</source><volume>50</volume>: <fpage>158</fpage>–<lpage>310</lpage>. <ext-link xlink:href="10.3767/persoonia.2023.50.05" ext-link-type="doi" xlink:type="simple">https://doi.org/10.3767/persoonia.2023.50.05</ext-link></mixed-citation></ref></ref-list></tp:taxon-treatment>
