# Supplementary material for: ﻿Molecular phylogeny and morphology reveal two novel entomopathogenic species of Hypocreales (Polycephalomycetaceae and Cordycipitaceae), from China
Source: MycoKeys. 2026 Jan 16;127:109–33. doi: 10.3897/mycokeys.127.176090 (PMC12831114; doi:10.3897/mycokeys.127.176090)
Supplement: XML Treatment for Samsoniella aggestitenuipes [file mycokeys.127.176090-treatment2.xml]

<!DOCTYPE tp:taxon-treatment
  PUBLIC "-//TaxonX//DTD Taxonomic Treatment Publishing DTD v0 20100105//EN" "tax-treatment-NSO.dtd">
<tp:taxon-treatment xmlns:tp="http://www.plazi.org/taxpub"><tp:treatment-meta><kwd-group><label>Taxon classification</label><kwd>
                <named-content content-type="kingdom">Fungi</named-content>
              </kwd><kwd>
                <named-content content-type="order">Hypocreales</named-content>
              </kwd><kwd>
                <named-content content-type="family">Cordycipitaceae</named-content>
              </kwd></kwd-group><mixed-citation publication-type="journal"><person-group><name><surname>Dong</surname><given-names>Quan-Ying</given-names></name><name><surname>Zeng</surname><given-names>Nian-Kai</given-names></name><name><surname>Zhou</surname><given-names>Jin-Na</given-names></name><name><surname>Gao</surname><given-names>Shun-Yu</given-names></name><name><surname>Xu</surname><given-names>Cheng-Dong</given-names></name><name><surname>Wang</surname><given-names>Zhen-Ji</given-names></name></person-group><article-title>﻿Molecular phylogeny and morphology reveal two novel entomopathogenic species of <tp:taxon-name><tp:taxon-name-part taxon-name-part-type="order">Hypocreales</tp:taxon-name-part></tp:taxon-name> (<tp:taxon-name><tp:taxon-name-part taxon-name-part-type="family">Polycephalomycetaceae</tp:taxon-name-part></tp:taxon-name> and <tp:taxon-name><tp:taxon-name-part taxon-name-part-type="family">Cordycipitaceae</tp:taxon-name-part></tp:taxon-name>), from China</article-title><source>MycoKeys</source><day>16</day><month>01</month><year>2026</year><volume>127</volume><fpage>109</fpage><lpage>133</lpage><pub-id pub-id-type="doi">10.3897/mycokeys.127.176090</pub-id></mixed-citation></tp:treatment-meta><tp:nomenclature><label>﻿</label><tp:taxon-name><object-id xmlns:xlink="http://www.w3.org/1999/xlink" content-type="arpha" xlink:type="simple">9A1037E9-FFB2-5DCD-BEDA-6980B52D124D</object-id>
              <tp:taxon-name-part taxon-name-part-type="genus" reg="Samsoniella">Samsoniella</tp:taxon-name-part>
              <tp:taxon-name-part taxon-name-part-type="species" reg="aggestitenuipes">aggestitenuipes</tp:taxon-name-part>
              <object-id xmlns:xlink="http://www.w3.org/1999/xlink" content-type="mycobank" xlink:type="simple">860989</object-id>
            </tp:taxon-name><tp:taxon-authority>Q.Y. Dong &amp; S.Y. Gao</tp:taxon-authority><tp:taxon-status xmlns:xlink="http://www.w3.org/1999/xlink" xlink:type="simple">sp. nov.</tp:taxon-status><xref ref-type="fig" rid="F3">Fig. 3</xref></tp:nomenclature><tp:treatment-sec sec-type="etymology" id="SECID0ETABM"><title>Etymology.</title><p>The epithet <italic>aggestitenuipes</italic> combines <italic>aggesti</italic>-, from Latin <italic>aggestus</italic>, referring to the conidial accumulation, with <italic>tenuipes</italic>, from <italic><tp:taxon-name><tp:taxon-name-part taxon-name-part-type="genus" reg="Cordyceps">Cordyceps</tp:taxon-name-part> <tp:taxon-name-part taxon-name-part-type="species" reg="tenuipes">tenuipes</tp:taxon-name-part></tp:taxon-name></italic>, reflecting a morphology similar to <italic><tp:taxon-name><tp:taxon-name-part taxon-name-part-type="genus" reg="Cordyceps">C.</tp:taxon-name-part> <tp:taxon-name-part taxon-name-part-type="species" reg="tenuipes">tenuipes</tp:taxon-name-part></tp:taxon-name></italic> but distinguished by synnematal branches that bear massive conidial aggregates.</p></tp:treatment-sec><tp:treatment-sec sec-type="Holotype" id="SECID0EHCBM"><title>Holotype.</title><p>China, • Sichuan Province, Chengdu City, Qionglai City, Tiantaishan County, isolated from the pupa of <tp:taxon-name><tp:taxon-name-part taxon-name-part-type="order">Lepidoptera</tp:taxon-name-part></tp:taxon-name>, 21 August 2024, Quanying Dong (holotype <abbrev xmlns:xlink="http://www.w3.org/1999/xlink" content-type="institution" xlink:title="College of Agronomy Herbarium" id="ABBRID0ESCBM" xlink:type="simple">CXAC</abbrev> 0015; ex-holotype living culture, <abbrev xmlns:xlink="http://www.w3.org/1999/xlink" content-type="institution" xlink:title="Chuxiong Fungal Culture Collection" id="ABBRID0EXCBM" xlink:type="simple">CXCC</abbrev> 0015).</p></tp:treatment-sec><tp:treatment-sec sec-type="Sexual morph" id="SECID0E3CBM"><title>Sexual morph.</title><p>Undetermined.</p></tp:treatment-sec><tp:treatment-sec sec-type="description" id="SECID0EBDBM"><title>Culture characters.</title><p>Conidial arrangement <italic><tp:taxon-name><tp:taxon-name-part taxon-name-part-type="genus" reg="Isaria">Isaria</tp:taxon-name-part></tp:taxon-name></italic>-like. Synnemata two or several, on the pupae of <tp:taxon-name><tp:taxon-name-part taxon-name-part-type="order">Lepidoptera</tp:taxon-name-part></tp:taxon-name> buried in soil, white, up to 1.8–2.7 cm long. Stipes cylindrical, 0.6 mm wide, producing a mass of conidia at the branches of synnemata, powdery.</p><p>Colonies on <abbrev xmlns:xlink="http://www.w3.org/1999/xlink" xlink:title="potato dextrose agar" id="ABBRID0E2DBM" xlink:type="simple">PDA</abbrev> attaining a diameter of 49–52 mm in 21 days at 25 °C, white to cream-colored, soft cottony aerial mycelium, reverse pale yellow. Hyphae smooth-walled, branched, septate, hyaline, 1–2 µm wide. Synnemata arising from the middle body of pupae were irregularly branched, 1.8–2.7 cm long, 0.3–0.6 mm wide; cylindrical or clavate stipes with powdery white heads. Cultures readily produced phialides and conidia after 1 week on potato dextrose agar at 25 °C showing a granular appearance due to profuse conidiation. Conidiophores cylindrical or clavate, hyaline, smooth-walled, simple to verticilate form 1–3, 5–10.5 × 2–2.5 µm, 1–2 µm wide (base), 2–2.5 µm wide (apex). Phialides from aerial mycelium straight to slightly flexuose, solitary or in whorls of two to four on each branch, cylindrical to flask-shaped, usually with a slightly swollen basal part, 6–28 × 1–2.5 µm, tapering gradually or abruptly from 1–2 µm (base) to 0.5–1.5 µm (apex). Conidia hyaline, subglobose, ovoid, or fusiform, smooth, one-celled, 2–4 ×1.5–2.5 µm, usually in chains.</p></tp:treatment-sec><tp:treatment-sec sec-type="material" id="SECID0EFEBM"><title>Other material examined.</title><p>China, • Sichuan Province, Chengdu City, Qionglai City, Tiantaishan County, on the pupa of <tp:taxon-name><tp:taxon-name-part taxon-name-part-type="order">Lepidoptera</tp:taxon-name-part></tp:taxon-name>, 21 August 2024, Quanying Dong (paratype <abbrev xmlns:xlink="http://www.w3.org/1999/xlink" content-type="institution" xlink:title="College of Agronomy Herbarium" id="ABBRID0EQEBM" xlink:type="simple">CXAC</abbrev> 0016; ex-paratype living culture <abbrev xmlns:xlink="http://www.w3.org/1999/xlink" content-type="institution" xlink:title="Chuxiong Fungal Culture Collection" id="ABBRID0EVEBM" xlink:type="simple">CXCC</abbrev> 0016).</p></tp:treatment-sec><tp:treatment-sec sec-type="host" id="SECID0E1EBM"><title>Host.</title><p><tp:taxon-name><tp:taxon-name-part taxon-name-part-type="order">Lepidoptera</tp:taxon-name-part></tp:taxon-name> pupa.</p></tp:treatment-sec><tp:treatment-sec sec-type="distribution" id="SECID0EFFBM"><title>Known distribution.</title><p>Sichuan Province, China.</p></tp:treatment-sec><tp:treatment-sec sec-type="comments" id="SECID0EKFBM"><title>Commentary.</title><p><italic><tp:taxon-name><tp:taxon-name-part taxon-name-part-type="genus" reg="Samsoniella">Samsoniella</tp:taxon-name-part> <tp:taxon-name-part taxon-name-part-type="species" reg="aggestitenuipes">aggestitenuipes</tp:taxon-name-part></tp:taxon-name></italic> displays typical genus-level characteristics such as solitary or whorled phialides and conidia varying from subglobose to ovoid or ellipsoid. It is distinguished by the following unique combination of morphological characteristics: phialides solitary or in whorls of 2–4, cylindrical, 6–28 × 1–2.5 µm; conidia mostly subglobose, ovoid, or fusiform, 2–4 × 1.5–2.5 µm, usually aggregated in chains. Furthermore, the species was isolated from a <tp:taxon-name><tp:taxon-name-part taxon-name-part-type="order">Lepidoptera</tp:taxon-name-part></tp:taxon-name> pupa. Phylogenetically, <italic><tp:taxon-name><tp:taxon-name-part taxon-name-part-type="genus" reg="Samsoniella">S.</tp:taxon-name-part> <tp:taxon-name-part taxon-name-part-type="species" reg="aggestitenuipes">aggestitenuipes</tp:taxon-name-part></tp:taxon-name></italic> is strongly supported (BS = 93%, PP = 0.88) and clusters with <italic><tp:taxon-name><tp:taxon-name-part taxon-name-part-type="genus" reg="Samsoniella">S.</tp:taxon-name-part> <tp:taxon-name-part taxon-name-part-type="species" reg="coleopterorum">coleopterorum</tp:taxon-name-part></tp:taxon-name></italic> and <italic><tp:taxon-name><tp:taxon-name-part taxon-name-part-type="genus" reg="Samsoniella">S.</tp:taxon-name-part> <tp:taxon-name-part taxon-name-part-type="species" reg="pseudogunnii">pseudogunnii</tp:taxon-name-part></tp:taxon-name></italic>, but it is distinguished from these two species by forming a separate clade within this group (Fig. <xref ref-type="fig" rid="F1">1</xref>). Morphologically, these two species differ from <italic><tp:taxon-name><tp:taxon-name-part taxon-name-part-type="genus" reg="Samsoniella">S.</tp:taxon-name-part> <tp:taxon-name-part taxon-name-part-type="species" reg="aggestitenuipes">aggestitenuipes</tp:taxon-name-part></tp:taxon-name></italic> in the following ways. <italic><tp:taxon-name><tp:taxon-name-part taxon-name-part-type="genus" reg="Samsoniella">Samsoniella</tp:taxon-name-part> <tp:taxon-name-part taxon-name-part-type="species" reg="coleopterorum">coleopterorum</tp:taxon-name-part></tp:taxon-name></italic>, a species described from China, has aculeate and relatively shorter phialides measuring 5.4–9.7 × 1.2–1.8 μm and smaller conidia, 1.7–2.5 × 1.2–1.8 μm vs. 2–4 × 1.5–2.5 µm (<xref ref-type="bibr" rid="B7">Chen et al. 2020</xref>). <italic><tp:taxon-name><tp:taxon-name-part taxon-name-part-type="genus" reg="Samsoniella">Samsoniella</tp:taxon-name-part> <tp:taxon-name-part taxon-name-part-type="species" reg="pseudogunnii">pseudogunnii</tp:taxon-name-part></tp:taxon-name></italic>, a species described from Guiyang, Guizhou Province, and also similar to <italic><tp:taxon-name><tp:taxon-name-part taxon-name-part-type="genus" reg="Samsoniella">S.</tp:taxon-name-part> <tp:taxon-name-part taxon-name-part-type="species" reg="aggestitenuipes">aggestitenuipes</tp:taxon-name-part></tp:taxon-name></italic> in appearance, has relatively shorter phialides (6.8–11 × 2.2–2.4 µm vs. 6–28 × 1–2.5 µm) and relatively smaller conidia (2.8–3.2 × 1.7–2.1 µm vs. 2–4 × 1.5–2.5 µm) (<xref ref-type="bibr" rid="B8">Chen et al. 2021</xref>).</p></tp:treatment-sec><tp:treatment-sec><!--Section generated to contain objects referenced in tp:taxon-treatment.--><fig id="F3" position="float" orientation="portrait"><object-id xmlns:xlink="http://www.w3.org/1999/xlink" content-type="doi" xlink:type="simple">10.3897/mycokeys.127.176090.figure3</object-id><object-id xmlns:xlink="http://www.w3.org/1999/xlink" content-type="arpha" xlink:type="simple">1D60087C-3421-5992-810B-730E399F4C28</object-id><label>Figure 3.</label><caption><p> Morphological features of <italic><tp:taxon-name><tp:taxon-name-part taxon-name-part-type="genus" reg="Samsoniella">Samsoniella</tp:taxon-name-part> <tp:taxon-name-part taxon-name-part-type="species" reg="aggestitenuipes">aggestitenuipes</tp:taxon-name-part></tp:taxon-name></italic> (holotype <abbrev xmlns:xlink="http://www.w3.org/1999/xlink" content-type="institution" xlink:title="College of Agronomy Herbarium" id="ABBRID0EWOFK" xlink:type="simple">CXAC</abbrev> 0015; ex-type culture <abbrev xmlns:xlink="http://www.w3.org/1999/xlink" content-type="institution" xlink:title="Chuxiong Fungal Culture Collection" id="ABBRID0E2OFK" xlink:type="simple">CXCC</abbrev> 0015). <bold>A.</bold> Synnemata growing on a lepidopteran pupa; <bold>B.</bold> Conidia aggregating at the apex of synnemata; <bold>C, D, G–N.</bold> Phialides with conidia on <abbrev xmlns:xlink="http://www.w3.org/1999/xlink" xlink:title="potato dextrose agar" id="ABBRID0EMPFK" xlink:type="simple">PDA</abbrev>; <bold>E, F.</bold> Colonies on <abbrev xmlns:xlink="http://www.w3.org/1999/xlink" xlink:title="potato dextrose agar" id="ABBRID0ESPFK" xlink:type="simple">PDA</abbrev> after 21 days (<bold>E.</bold> Obverse; <bold>F.</bold> Reverse). Scale bars: 10 mm (<bold>A, E, F</bold>); 3 mm (<bold>B</bold>); 10 µm (<bold>C, D, G–N</bold>).</p></caption><graphic xmlns:xlink="http://www.w3.org/1999/xlink" xlink:href="mycokeys-127-109-g003.jpg" position="float" orientation="portrait" xlink:type="simple" id="oo_1513876.jpg"><uri content-type="original_file" xlink:type="simple">https://binary.pensoft.net/fig/1513876</uri></graphic></fig><fig id="F1" position="float" orientation="portrait"><object-id xmlns:xlink="http://www.w3.org/1999/xlink" content-type="doi" xlink:type="simple">10.3897/mycokeys.127.176090.figure1</object-id><object-id xmlns:xlink="http://www.w3.org/1999/xlink" content-type="arpha" xlink:type="simple">62656637-FDE8-5CC8-8F48-9FF4999598F0</object-id><label>Figure 1.</label><caption><p>Molecular phylogenetic analyses using the <abbrev xmlns:xlink="http://www.w3.org/1999/xlink" xlink:title="Maximum likelihood" id="ABBRID0EDIFK" xlink:type="simple">ML</abbrev> and <abbrev xmlns:xlink="http://www.w3.org/1999/xlink" xlink:title="Bayesian inference" id="ABBRID0EHIFK" xlink:type="simple">BI</abbrev> based on combined <abbrev xmlns:xlink="http://www.w3.org/1999/xlink" xlink:title="internal transcribed spacer" id="ABBRID0ELIFK" xlink:type="simple">ITS</abbrev>, nr SSU, nr LSU, <italic><abbrev xmlns:xlink="http://www.w3.org/1999/xlink" xlink:title="translation elongation factor 1-α" id="ABBRID0EIJFK" xlink:type="simple">tef1-α</abbrev></italic>, <italic>rpb1</italic>, and <italic>rpb2</italic> sequence data. Two strains of <italic><tp:taxon-name><tp:taxon-name-part taxon-name-part-type="genus" reg="Tolypocladium">Tolypocladium</tp:taxon-name-part> <tp:taxon-name-part taxon-name-part-type="species" reg="ophioglossoides">ophioglossoides</tp:taxon-name-part></tp:taxon-name></italic> (NBRC 106330 and NBRC 100998) were used as outgroup taxa. Statistical support values (BS ≥ 80% and PP ≥ 0.80) are shown at the nodes for <abbrev xmlns:xlink="http://www.w3.org/1999/xlink" xlink:title="Maximum likelihood" id="ABBRID0E2JFK" xlink:type="simple">ML</abbrev> bootstrap support (BS) and <abbrev xmlns:xlink="http://www.w3.org/1999/xlink" xlink:title="Bayesian inference" id="ABBRID0E6JFK" xlink:type="simple">BI</abbrev> posterior probabilities (PP). Isolates in red type are those analyzed in this study. The scale bar represents the expected number of changes per site.</p></caption><graphic xmlns:xlink="http://www.w3.org/1999/xlink" xlink:href="mycokeys-127-109-g001.jpg" position="float" orientation="portrait" xlink:type="simple" id="oo_1513874.jpg"><uri content-type="original_file" xlink:type="simple">https://binary.pensoft.net/fig/1513874</uri></graphic></fig></tp:treatment-sec><ref-list><ref id="B7"><mixed-citation xmlns:xlink="http://www.w3.org/1999/xlink" xlink:type="simple"><person-group><name name-style="western"><surname>Chen</surname><given-names>WH</given-names></name><name name-style="western"><surname>Han</surname><given-names>YF</given-names></name><name name-style="western"><surname>Liang</surname><given-names>JD</given-names></name><name name-style="western"><surname>Tian</surname><given-names>WY</given-names></name><name name-style="western"><surname>Liang</surname><given-names>ZQ</given-names></name></person-group> (<year>2020</year>) <article-title>Morphological and phylogenetic characterisations reveal three new species of <italic><tp:taxon-name><tp:taxon-name-part taxon-name-part-type="genus">Samsoniella</tp:taxon-name-part></tp:taxon-name></italic> (<tp:taxon-name><tp:taxon-name-part taxon-name-part-type="family">Cordycipitaceae</tp:taxon-name-part></tp:taxon-name>, <tp:taxon-name><tp:taxon-name-part taxon-name-part-type="order">Hypocreales</tp:taxon-name-part></tp:taxon-name>) from Guizhou, China.</article-title><source>MycoKeys</source><volume>74</volume>: <fpage>1</fpage>–<lpage>15</lpage>. <ext-link xlink:href="10.3897/mycokeys.74.56655" ext-link-type="doi" xlink:type="simple">https://doi.org/10.3897/mycokeys.74.56655</ext-link></mixed-citation></ref><ref id="B8"><mixed-citation xmlns:xlink="http://www.w3.org/1999/xlink" xlink:type="simple"><person-group><name name-style="western"><surname>Chen</surname><given-names>WH</given-names></name><name name-style="western"><surname>Liang</surname><given-names>JD</given-names></name><name name-style="western"><surname>Ren</surname><given-names>XX</given-names></name><name name-style="western"><surname>Zhao</surname><given-names>JH</given-names></name><name name-style="western"><surname>Han</surname><given-names>YF</given-names></name><name name-style="western"><surname>Liang</surname><given-names>ZQ</given-names></name></person-group> (<year>2021</year>) <article-title>Cryptic diversity of <italic><tp:taxon-name><tp:taxon-name-part taxon-name-part-type="genus">Isaria</tp:taxon-name-part></tp:taxon-name></italic>-like species in Guizhou.</article-title><source>Life</source><volume>11</volume>: <fpage>1</fpage>–<lpage>14</lpage>. <ext-link xlink:href="10.3390/life11101093" ext-link-type="doi" xlink:type="simple">https://doi.org/10.3390/life11101093</ext-link></mixed-citation></ref></ref-list></tp:taxon-treatment>
